# Supplementary material for: 8-Oxoguanine DNA Glycosylase1 conceals oxidized guanine in nucleoprotein-associated RNA of respiratory syncytial virus
Source: PLoS Pathog. 2024 Oct 16;20(10):e1012616. doi: 10.1371/journal.ppat.1012616 (PMC11515973; doi:10.1371/journal.ppat.1012616)
Supplement: S3 Table — (XLSX) [file ppat.1012616.s011.xlsx]

## Sheet: Ogg1 Protein IDs
Checked	Abundances (Scaled): F8: Sample	Found in Sample: [S8] F8: Sample	Master	Accession	Description	Coverage [%]	# Peptides	# PSMs	# Unique Peptides	# AAs	MW [kDa]	calc. pI	Score Sequest HT: Sequest HT	# Peptides (by Search Engine): Sequest HT	# Razor Peptides	Abundance: F8: Sample	# Protein Groups	Modifications
TRUE	100	High	Master Protein	P03418	Nucleoprotein OS=Human respiratory syncytial virus A (strain A2) OX=11259 GN=N PE=1 SV=1	59	17	54	17	391	43.4	7.36	253.18	17	0	4.8118e+08	1
TRUE	100	High	Master Protein	P0DOE6	Matrix protein OS=Human respiratory syncytial virus A (strain S-2) OX=410078 GN=M PE=3 SV=1	41	8	9	8	256	28.7	8.46	43.44	8	0	3.15329e+07	1
TRUE	100	High	Master Protein	P11209	Fusion glycoprotein F0 OS=Human respiratory syncytial virus A (strain RSS-2) OX=11261 GN=F PE=1 SV=2	14	4	5	1	574	63.3	8.78	22.68	4	0	4764229	1
TRUE	100	High	Master Protein	P03420	Fusion glycoprotein F0 OS=Human respiratory syncytial virus A (strain A2) OX=11259 GN=F PE=1 SV=1	15	5	5	2	574	63.4	8.9	21.13	5	1	3.79433e+06	1
FALSE	100	High	Master Protein	P60709	Actin, cytoplasmic 1 OS=Homo sapiens OX=9606 GN=ACTB PE=1 SV=1	75	20	124	14	375	41.7	5.48	590.93	20	10	2.1144e+09	1
FALSE	100	High	Master Protein	P22626	Heterogeneous nuclear ribonucleoproteins A2/B1 OS=Homo sapiens OX=9606 GN=HNRNPA2B1 PE=1 SV=2	71	28	106	27	353	37.4	8.95	490.15	28	1	1.67248e+09	1
FALSE	100	High	Master Protein	P78527	DNA-dependent protein kinase catalytic subunit OS=Homo sapiens OX=9606 GN=PRKDC PE=1 SV=3	26	70	100	70	4128	468.8	7.12	437.63	70	0	2.36877e+08	1
FALSE	100	High	Master Protein	P31942	Heterogeneous nuclear ribonucleoprotein H3 OS=Homo sapiens OX=9606 GN=HNRNPH3 PE=1 SV=2	74	21	87	21	346	36.9	6.87	403.1	21	0	5.69854e+08	1
FALSE	100	High	Master Protein	Q00839	Heterogeneous nuclear ribonucleoprotein U OS=Homo sapiens OX=9606 GN=HNRNPU PE=1 SV=6	45	28	78	28	825	90.5	6	362.11	28	0	1.38701e+09	1
FALSE	100	High	Master Protein	P31943	Heterogeneous nuclear ribonucleoprotein H OS=Homo sapiens OX=9606 GN=HNRNPH1 PE=1 SV=4	53	23	73	17	449	49.2	6.3	352.38	23	7	4.41021e+08	1
FALSE	100	High	Master Protein	P43243	Matrin-3 OS=Homo sapiens OX=9606 GN=MATR3 PE=1 SV=2	50	28	61	28	847	94.6	6.25	294.3	28	0	7.19769e+08	1
FALSE	100	High	Master Protein	P14866	Heterogeneous nuclear ribonucleoprotein L OS=Homo sapiens OX=9606 GN=HNRNPL PE=1 SV=2	66	22	57	22	589	64.1	8.22	284.69	22	0	3.57216e+08	1
FALSE	100	High	Master Protein	Q13751	Laminin subunit beta-3 OS=Homo sapiens OX=9606 GN=LAMB3 PE=1 SV=1	43	31	59	31	1172	129.5	7.21	277.98	31	0	2.42385e+08	1
FALSE	100	High	Master Protein	O60716	Catenin delta-1 OS=Homo sapiens OX=9606 GN=CTNND1 PE=1 SV=1	38	27	55	27	968	108.1	6.23	250.98	27	0	2.14445e+08	1
FALSE	100	High	Master Protein	P00761	Trypsin precursor (EC 3.4.21.4)	22	3	48	3	231	24.4	7.18	236.77	3	0	2.6662e+09	1
FALSE	100	High	Master Protein	O43390	Heterogeneous nuclear ribonucleoprotein R OS=Homo sapiens OX=9606 GN=HNRNPR PE=1 SV=1	40	29	49	26	633	70.9	8.13	226.75	29	2	5.00562e+08	1
FALSE	100	High	Master Protein	O75533	Splicing factor 3B subunit 1 OS=Homo sapiens OX=9606 GN=SF3B1 PE=1 SV=3	41	35	50	35	1304	145.7	7.09	222.52	35	0	7.66917e+07	1
FALSE	100	High	Master Protein	O60506	Heterogeneous nuclear ribonucleoprotein Q OS=Homo sapiens OX=9606 GN=SYNCRIP PE=1 SV=2	47	28	46	25	623	69.6	8.59	221.06	28	0	1.50525e+08	1
FALSE	100	High	Master Protein	Q08211	ATP-dependent RNA helicase A OS=Homo sapiens OX=9606 GN=DHX9 PE=1 SV=4	36	29	46	29	1270	140.9	6.84	212.37	29	0	1.64573e+08	1
FALSE	100	High	Master Protein	Q16787	Laminin subunit alpha-3 OS=Homo sapiens OX=9606 GN=LAMA3 PE=1 SV=2	16	31	46	31	3333	366.4	7.24	210.87	31	0	1.19503e+08	1
FALSE	100	High	Master Protein	Q15149	Plectin OS=Homo sapiens OX=9606 GN=PLEC PE=1 SV=3	14	35	48	35	4684	531.5	5.96	207.54	35	0	5.04699e+07	1
FALSE	100	High	Master Protein	Q13753	Laminin subunit gamma-2 OS=Homo sapiens OX=9606 GN=LAMC2 PE=1 SV=2	34	26	44	26	1193	130.9	6.19	199.85	26	0	9.83852e+07	1
FALSE	100	High	Master Protein	Q86UE4	Protein LYRIC OS=Homo sapiens OX=9606 GN=MTDH PE=1 SV=2	56	23	40	23	582	63.8	9.32	197.75	23	0	1.9635e+08	1
FALSE	100	High	Master Protein	P55795	Heterogeneous nuclear ribonucleoprotein H2 OS=Homo sapiens OX=9606 GN=HNRNPH2 PE=1 SV=1	45	15	39	10	449	49.2	6.3	179.12	15	0	2.32868e+07	1
FALSE	100	High	Master Protein	Q1KMD3	Heterogeneous nuclear ribonucleoprotein U-like protein 2 OS=Homo sapiens OX=9606 GN=HNRNPUL2 PE=1 SV=1	33	16	32	16	747	85.1	4.91	162.81	16	0	1.65516e+08	1
FALSE	100	High	Master Protein	P35637	RNA-binding protein FUS OS=Homo sapiens OX=9606 GN=FUS PE=1 SV=1	29	17	35	17	526	53.4	9.36	159.04	17	0	3.84562e+08	1
FALSE	100	High	Master Protein	Q9Y6N5	Sulfide:quinone oxidoreductase, mitochondrial OS=Homo sapiens OX=9606 GN=SQOR PE=1 SV=1	64	23	34	23	450	49.9	9.11	158.18	23	0	2.70893e+08	1
FALSE	100	High	Master Protein	P11021	Endoplasmic reticulum chaperone BiP OS=Homo sapiens OX=9606 GN=HSPA5 PE=1 SV=2	48	25	38	24	654	72.3	5.16	155.42	25	1	1.97619e+08	1
FALSE	100	High	Master Protein	Q9H0A0	RNA cytidine acetyltransferase OS=Homo sapiens OX=9606 GN=NAT10 PE=1 SV=2	34	21	33	21	1025	115.7	8.27	150.26	21	0	3.08536e+07	1
FALSE	100	High	Master Protein	Q9BYK8	Helicase with zinc finger domain 2 OS=Homo sapiens OX=9606 GN=HELZ2 PE=1 SV=6	18	26	35	26	2649	294.5	7.49	148.39	26	0	4.51029e+07	1
FALSE	100	High	Master Protein	Q9BUJ2	Heterogeneous nuclear ribonucleoprotein U-like protein 1 OS=Homo sapiens OX=9606 GN=HNRNPUL1 PE=1 SV=2	44	23	31	23	856	95.7	6.92	148.16	23	0	1.62288e+08	1
FALSE	100	High	Master Protein	P52272	Heterogeneous nuclear ribonucleoprotein M OS=Homo sapiens OX=9606 GN=HNRNPM PE=1 SV=3	30	14	34	14	730	77.5	8.7	145.65	14	0	1.74405e+08	1
FALSE	100	High	Master Protein	Q15233	Non-POU domain-containing octamer-binding protein OS=Homo sapiens OX=9606 GN=NONO PE=1 SV=4	49	16	31	16	471	54.2	8.95	143.85	16	0	1.88296e+08	1
FALSE	100	High	Master Protein	Q6P2Q9	Pre-mRNA-processing-splicing factor 8 OS=Homo sapiens OX=9606 GN=PRPF8 PE=1 SV=2	18	22	32	22	2335	273.4	8.84	140.99	22	0	1.7435e+07	1
FALSE	100	High	Master Protein	Q9BXP5	Serrate RNA effector molecule homolog OS=Homo sapiens OX=9606 GN=SRRT PE=1 SV=1	29	19	32	19	876	100.6	5.96	140.18	19	0	1.27832e+08	1
FALSE	100	High	Master Protein	P17844	Probable ATP-dependent RNA helicase DDX5 OS=Homo sapiens OX=9606 GN=DDX5 PE=1 SV=1	40	15	31	12	614	69.1	8.92	139.78	15	3	1.68964e+08	1
FALSE	100	High	Master Protein	P07910	Heterogeneous nuclear ribonucleoproteins C1/C2 OS=Homo sapiens OX=9606 GN=HNRNPC PE=1 SV=4	45	13	32	13	306	33.7	5.08	138.02	13	0	3.94276e+08	1
FALSE	100	High	Master Protein	P02769	Serum albumin precursor (Allergen Bos d 6) (BSA)	41	20	33	20	607	69.2	6.18	137.66	20	0	1.40214e+08	1
FALSE	100	High	Master Protein	P02538	Keratin, type II cytoskeletal 6A OS=Homo sapiens OX=9606 GN=KRT6A PE=1 SV=3	45	21	34	6	564	60	8	136.24	21	16	2.11779e+08	1
FALSE	100	High	Master Protein	P09651	Heterogeneous nuclear ribonucleoprotein A1 OS=Homo sapiens OX=9606 GN=HNRNPA1 PE=1 SV=5	50	17	30	16	372	38.7	9.13	136.17	17	0	2.39995e+08	1
FALSE	100	High	Master Protein	Q92804	TATA-binding protein-associated factor 2N OS=Homo sapiens OX=9606 GN=TAF15 PE=1 SV=1	24	9	27	9	592	61.8	8.02	131.53	9	0	2.19979e+08	1
FALSE	100	High	Master Protein	P23246	Splicing factor, proline- and glutamine-rich OS=Homo sapiens OX=9606 GN=SFPQ PE=1 SV=2	39	17	27	17	707	76.1	9.44	131.43	17	0	2.20033e+08	1
FALSE	100	High	Master Protein	P25705	ATP synthase subunit alpha, mitochondrial OS=Homo sapiens OX=9606 GN=ATP5F1A PE=1 SV=1	42	18	30	18	553	59.7	9.13	128.48	18	0	2.1015e+08	1
FALSE	100	High	Master Protein	O14979	Heterogeneous nuclear ribonucleoprotein D-like OS=Homo sapiens OX=9606 GN=HNRNPDL PE=1 SV=3	45	18	26	18	420	46.4	9.57	128.19	18	0	1.49965e+08	1
FALSE	100	High	Master Protein	Q15393	Splicing factor 3B subunit 3 OS=Homo sapiens OX=9606 GN=SF3B3 PE=1 SV=4	31	22	29	22	1217	135.5	5.26	125.51	22	0	7.3459e+07	1
FALSE	100	High	Master Protein	P68032	Actin, alpha cardiac muscle 1 OS=Homo sapiens OX=9606 GN=ACTC1 PE=1 SV=1	31	8	27	2	377	42	5.39	124.14	8	0	6.57298e+07	1
FALSE	100	High	Master Protein	P55265	Double-stranded RNA-specific adenosine deaminase OS=Homo sapiens OX=9606 GN=ADAR PE=1 SV=4	25	18	28	18	1226	136	8.65	122.89	18	0	3.81061e+07	1
FALSE	100	High	Master Protein	Q99623	Prohibitin-2 OS=Homo sapiens OX=9606 GN=PHB2 PE=1 SV=2	59	16	28	16	299	33.3	9.83	122.47	16	0	3.56687e+08	1
FALSE	100	High	Master Protein	Q9NVI7	ATPase family AAA domain-containing protein 3A OS=Homo sapiens OX=9606 GN=ATAD3A PE=1 SV=2	29	14	26	8	634	71.3	8.98	119.3	14	5	4.86385e+07	1
FALSE	100	High	Master Protein	Q15424	Scaffold attachment factor B1 OS=Homo sapiens OX=9606 GN=SAFB PE=1 SV=4	17	14	22	6	915	102.6	5.47	117.46	14	6	7.01352e+07	1
FALSE	100	High	Master Protein	P11387	DNA topoisomerase 1 OS=Homo sapiens OX=9606 GN=TOP1 PE=1 SV=2	29	19	26	19	765	90.7	9.31	117.45	19	0	9.37348e+07	1
FALSE	100	High	Master Protein	P61978	Heterogeneous nuclear ribonucleoprotein K OS=Homo sapiens OX=9606 GN=HNRNPK PE=1 SV=1	45	17	25	17	463	50.9	5.54	115.04	17	0	1.8905e+08	1
FALSE	100	High	Master Protein	Q92499	ATP-dependent RNA helicase DDX1 OS=Homo sapiens OX=9606 GN=DDX1 PE=1 SV=2	35	17	24	17	740	82.4	7.23	114.31	17	0	3.28077e+07	1
FALSE	100	High	Master Protein	P08670	Vimentin OS=Homo sapiens OX=9606 GN=VIM PE=1 SV=4	52	20	26	20	466	53.6	5.12	114.12	20	0	9.8518e+07	1
FALSE	100	High	Master Protein	P52597	Heterogeneous nuclear ribonucleoprotein F OS=Homo sapiens OX=9606 GN=HNRNPF PE=1 SV=3	46	11	24	10	415	45.6	5.58	110.67	11	0	88017334	1
FALSE	100	High	Master Protein	P42704	Leucine-rich PPR motif-containing protein, mitochondrial OS=Homo sapiens OX=9606 GN=LRPPRC PE=1 SV=3	25	19	25	19	1394	157.8	6.13	109.26	19	0	2.5745e+07	1
FALSE	100	High	Master Protein	P35908	Keratin, type II cytoskeletal 2 epidermal (Cytokeratin-2e) (K2e) (CK 2e)	44	18	24	1	645	65.8	8	109.13	18	0	6.10859e+06	1
FALSE	100	High	Master Protein	P16615	Sarcoplasmic/endoplasmic reticulum calcium ATPase 2 OS=Homo sapiens OX=9606 GN=ATP2A2 PE=1 SV=1	24	18	25	18	1042	114.7	5.34	109	18	0	3.00762e+07	1
FALSE	100	High	Master Protein	P13645	Keratin, type I cytoskeletal 10 OS=Homo sapiens OX=9606 GN=KRT10 PE=1 SV=6	31	12	24	12	584	58.8	5.21	108.61	12	0	5.70037e+07	1
FALSE	100	High	Master Protein	O75643	U5 small nuclear ribonucleoprotein 200 kDa helicase OS=Homo sapiens OX=9606 GN=SNRNP200 PE=1 SV=2	19	22	25	22	2136	244.4	6.06	108.47	22	0	2.24796e+07	1
FALSE	100	High	Master Protein	P38159	RNA-binding motif protein, X chromosome OS=Homo sapiens OX=9606 GN=RBMX PE=1 SV=3	31	13	25	5	391	42.3	10.05	107.43	13	7	5.79793e+08	1
FALSE	100	High	Master Protein	P35232	Prohibitin OS=Homo sapiens OX=9606 GN=PHB PE=1 SV=1	60	11	23	11	272	29.8	5.76	106.38	11	0	9.92317e+07	1
FALSE	100	High	Master Protein	P51991	Heterogeneous nuclear ribonucleoprotein A3 OS=Homo sapiens OX=9606 GN=HNRNPA3 PE=1 SV=2	43	16	23	16	378	39.6	9.01	105.75	16	0	2.87553e+08	1
FALSE	100	High	Master Protein	Q07666	KH domain-containing, RNA-binding, signal transduction-associated protein 1 OS=Homo sapiens OX=9606 GN=KHDRBS1 PE=1 SV=1	31	9	22	9	443	48.2	8.66	105.12	9	0	1.71516e+08	1
FALSE	100	High	Master Protein	P49750	YLP motif-containing protein 1 OS=Homo sapiens OX=9606 GN=YLPM1 PE=1 SV=4	15	17	24	17	2146	241.5	6.55	104.88	17	0	5.24402e+07	1
FALSE	100	High	Master Protein	P04259	Keratin, type II cytoskeletal 6B OS=Homo sapiens OX=9606 GN=KRT6B PE=1 SV=5	33	16	26	1	564	60	8	101.06	16	0	2.10157e+06	1
FALSE	100	High	Master Protein	P35908	Keratin, type II cytoskeletal 2 epidermal OS=Homo sapiens OX=9606 GN=KRT2 PE=1 SV=2	44	18	22	1	639	65.4	8	100.74	18	12	5.74212e+07	1
FALSE	100	High	Master Protein	Q8IWX8	Calcium homeostasis endoplasmic reticulum protein OS=Homo sapiens OX=9606 GN=CHERP PE=1 SV=3	29	14	21	14	916	103.6	9.04	100.5	14	0	73337809	1
FALSE	100	High	Master Protein	Q12905	Interleukin enhancer-binding factor 2 OS=Homo sapiens OX=9606 GN=ILF2 PE=1 SV=2	43	10	22	10	390	43	5.26	100.02	10	0	5.28806e+07	1
FALSE	100	High	Master Protein	O60313	Dynamin-like 120 kDa protein, mitochondrial OS=Homo sapiens OX=9606 GN=OPA1 PE=1 SV=3	25	16	21	16	960	111.6	7.87	96.99	16	0	3.46837e+07	1
FALSE	100	High	Master Protein	P50454	Serpin H1 OS=Homo sapiens OX=9606 GN=SERPINH1 PE=1 SV=2	51	13	19	13	418	46.4	8.69	96.31	13	0	9.76833e+07	1
FALSE	100	High	Master Protein	P26368	Splicing factor U2AF 65 kDa subunit OS=Homo sapiens OX=9606 GN=U2AF2 PE=1 SV=4	40	9	21	9	475	53.5	9.09	95.19	9	0	1.78795e+07	1
FALSE	100	High	Master Protein	Q8IVT2	Mitotic interactor and substrate of PLK1 OS=Homo sapiens OX=9606 GN=MISP PE=1 SV=1	32	13	20	13	679	75.3	6.83	94.73	13	0	2.19866e+07	1
FALSE	100	High	Master Protein	Q14151	Scaffold attachment factor B2 OS=Homo sapiens OX=9606 GN=SAFB2 PE=1 SV=1	20	12	18	4	953	107.4	6.16	94.49	12	0	4.89408e+06	1
FALSE	100	High	Master Protein	P20592	Interferon-induced GTP-binding protein Mx2 OS=Homo sapiens OX=9606 GN=MX2 PE=1 SV=1	41	17	22	14	715	82	8.76	93.82	17	2	4.15107e+07	1
FALSE	100	High	Master Protein	P49792	E3 SUMO-protein ligase RanBP2 OS=Homo sapiens OX=9606 GN=RANBP2 PE=1 SV=2	10	17	21	17	3224	358	6.2	93.56	17	0	1.89089e+07	1
FALSE	100	High	Master Protein	Q12906	Interleukin enhancer-binding factor 3 OS=Homo sapiens OX=9606 GN=ILF3 PE=1 SV=3	38	13	17	13	894	95.3	8.76	92.11	13	0	4.04797e+07	1
FALSE	100	High	Master Protein	Q9BQG0	Myb-binding protein 1A OS=Homo sapiens OX=9606 GN=MYBBP1A PE=1 SV=2	20	15	21	15	1328	148.8	9.28	91.27	15	0	1.32059e+07	1
FALSE	100	High	Master Protein	P12235	ADP/ATP translocase 1 OS=Homo sapiens OX=9606 GN=SLC25A4 PE=1 SV=4	30	8	21	4	298	33	9.76	90.62	8	0	4.73459e+07	1
FALSE	100	High	Master Protein	P04264	Keratin, type II cytoskeletal 1 OS=Homo sapiens OX=9606 GN=KRT1 PE=1 SV=6	35	15	20	14	644	66	8.12	89.83	15	1	4.95782e+07	1
FALSE	100	High	Master Protein	O43143	Pre-mRNA-splicing factor ATP-dependent RNA helicase DHX15 OS=Homo sapiens OX=9606 GN=DHX15 PE=1 SV=2	28	17	22	17	795	90.9	7.46	88.42	17	0	8.94521e+07	1
FALSE	100	High	Master Protein	Q16822	Phosphoenolpyruvate carboxykinase [GTP], mitochondrial OS=Homo sapiens OX=9606 GN=PCK2 PE=1 SV=4	39	15	20	15	640	70.7	7.62	87.97	15	0	3.26371e+07	1
FALSE	100	High	Master Protein	Q92621	Nuclear pore complex protein Nup205 OS=Homo sapiens OX=9606 GN=NUP205 PE=1 SV=3	15	18	20	18	2012	227.8	6.19	87.13	18	0	2.2262e+07	1
FALSE	100	High	Master Protein	O00571	ATP-dependent RNA helicase DDX3X OS=Homo sapiens OX=9606 GN=DDX3X PE=1 SV=3	34	15	19	4	662	73.2	7.18	86.01	15	11	1.21832e+08	1
FALSE	100	High	Master Protein	Q00325	Phosphate carrier protein, mitochondrial OS=Homo sapiens OX=9606 GN=SLC25A3 PE=1 SV=2	40	7	21	7	362	40.1	9.38	85.54	7	0	1.12336e+08	1
FALSE	100	High	Master Protein	O43795	Unconventional myosin-Ib OS=Homo sapiens OX=9606 GN=MYO1B PE=1 SV=3	19	12	19	12	1136	131.9	9.38	85.4	12	0	3.96674e+07	1
FALSE	100	High	Master Protein	Q96E39	RNA binding motif protein, X-linked-like-1 OS=Homo sapiens OX=9606 GN=RBMXL1 PE=1 SV=1	26	11	19	3	390	42.1	9.89	80.45	11	0	12551836	1
FALSE	100	High	Master Protein	P02533	Keratin, type I cytoskeletal 14 OS=Homo sapiens OX=9606 GN=KRT14 PE=1 SV=4	35	12	18	7	472	51.5	5.16	80.29	12	5	7.61227e+07	1
FALSE	100	High	Master Protein	Q14247	Src substrate cortactin OS=Homo sapiens OX=9606 GN=CTTN PE=1 SV=2	33	13	17	13	550	61.5	5.4	79.8	13	0	46318869	1
FALSE	100	High	Master Protein	O95573	Long-chain-fatty-acid--CoA ligase 3 OS=Homo sapiens OX=9606 GN=ACSL3 PE=1 SV=3	37	16	19	16	720	80.4	8.38	79.39	16	0	7.22837e+07	1
FALSE	100	High	Master Protein	Q9UH99	SUN domain-containing protein 2 OS=Homo sapiens OX=9606 GN=SUN2 PE=1 SV=3	38	14	18	14	717	80.3	6.73	79.28	14	0	2.25978e+07	1
FALSE	100	High	Master Protein	Q9Y2W1	Thyroid hormone receptor-associated protein 3 OS=Homo sapiens OX=9606 GN=THRAP3 PE=1 SV=2	19	12	16	12	955	108.6	10.15	77.8	12	0	4.80356e+07	1
FALSE	100	High	Master Protein	Q92945	Far upstream element-binding protein 2 OS=Homo sapiens OX=9606 GN=KHSRP PE=1 SV=4	31	13	17	13	711	73.1	7.3	77.4	13	0	2.5062e+07	1
FALSE	100	High	Master Protein	P13674	Prolyl 4-hydroxylase subunit alpha-1 OS=Homo sapiens OX=9606 GN=P4HA1 PE=1 SV=2	50	14	17	14	534	61	6.01	77.25	14	0	2.99057e+07	1
FALSE	100	High	Master Protein	P39023	60S ribosomal protein L3 OS=Homo sapiens OX=9606 GN=RPL3 PE=1 SV=2	30	8	16	8	403	46.1	10.18	76.85	8	0	3.37313e+07	1
FALSE	100	High	Master Protein	Q5T9A4	ATPase family AAA domain-containing protein 3B OS=Homo sapiens OX=9606 GN=ATAD3B PE=1 SV=1	21	9	17	3	648	72.5	9.2	76.85	9	0	2.30674e+07	1
FALSE	100	High	Master Protein	P05141	ADP/ATP translocase 2 OS=Homo sapiens OX=9606 GN=SLC25A5 PE=1 SV=7	26	10	19	6	298	32.8	9.69	75.35	10	6	4.16083e+08	1
FALSE	100	High	Master Protein	O00159	Unconventional myosin-Ic OS=Homo sapiens OX=9606 GN=MYO1C PE=1 SV=4	22	14	17	14	1063	121.6	9.41	74.36	14	0	1.39421e+07	1
FALSE	100	High	Master Protein	Q29RF7	Sister chromatid cohesion protein PDS5 homolog A OS=Homo sapiens OX=9606 GN=PDS5A PE=1 SV=1	17	12	16	11	1337	150.7	7.91	73.76	12	1	1.40395e+07	1
FALSE	100	High	Master Protein	O15523	ATP-dependent RNA helicase DDX3Y OS=Homo sapiens OX=9606 GN=DDX3Y PE=1 SV=2	29	13	16	2	660	73.1	7.55	73.19	13	0	1.08404e+07	1
FALSE	100	High	Master Protein	Q9UMS4	Pre-mRNA-processing factor 19 OS=Homo sapiens OX=9606 GN=PRPF19 PE=1 SV=1	41	10	15	10	504	55.1	6.61	72.72	10	0	2.45828e+07	1
FALSE	100	High	Master Protein	Q5JTH9	RRP12-like protein OS=Homo sapiens OX=9606 GN=RRP12 PE=1 SV=2	15	11	16	11	1297	143.6	8.75	69.85	11	0	1.45174e+07	1
FALSE	100	High	Master Protein	Q14669	E3 ubiquitin-protein ligase TRIP12 OS=Homo sapiens OX=9606 GN=TRIP12 PE=1 SV=1	11	13	17	13	1992	220.3	8.48	69.58	13	0	1.25285e+07	1
FALSE	100	High	Master Protein	P46940	Ras GTPase-activating-like protein IQGAP1 OS=Homo sapiens OX=9606 GN=IQGAP1 PE=1 SV=1	16	13	16	13	1657	189.1	6.48	69.35	13	0	8.60861e+06	1
FALSE	100	High	Master Protein	O15460	Prolyl 4-hydroxylase subunit alpha-2 OS=Homo sapiens OX=9606 GN=P4HA2 PE=1 SV=1	31	10	15	10	535	60.9	5.71	69	10	0	7.66278e+07	1
FALSE	100	High	Master Protein	O60264	SWI/SNF-related matrix-associated actin-dependent regulator of chromatin subfamily A member 5 OS=Homo sapiens OX=9606 GN=SMARCA5 PE=1 SV=1	18	12	16	12	1052	121.8	8.09	68.92	12	0	2.53295e+07	1
FALSE	100	High	Master Protein	Q9NR30	Nucleolar RNA helicase 2 OS=Homo sapiens OX=9606 GN=DDX21 PE=1 SV=5	25	12	15	11	783	87.3	9.28	68.7	12	1	2.13923e+07	1
FALSE	100	High	Master Protein	P49411	Elongation factor Tu, mitochondrial OS=Homo sapiens OX=9606 GN=TUFM PE=1 SV=2	33	9	15	9	452	49.5	7.61	66.39	9	0	4.04824e+07	1
FALSE	100	High	Master Protein	P22695	Cytochrome b-c1 complex subunit 2, mitochondrial OS=Homo sapiens OX=9606 GN=UQCRC2 PE=1 SV=3	36	11	14	11	453	48.4	8.63	66.37	11	0	6.39084e+07	1
FALSE	100	High	Master Protein	Q86XP3	ATP-dependent RNA helicase DDX42 OS=Homo sapiens OX=9606 GN=DDX42 PE=1 SV=1	20	8	13	8	938	102.9	7.02	66.07	8	0	7.92301e+06	1
FALSE	100	High	Master Protein	P02545	Prelamin-A/C OS=Homo sapiens OX=9606 GN=LMNA PE=1 SV=1	23	9	14	9	664	74.1	7.02	65.92	9	0	2.80861e+07	1
FALSE	100	High	Master Protein	P68371	Tubulin beta-4B chain OS=Homo sapiens OX=9606 GN=TUBB4B PE=1 SV=1	50	12	15	4	445	49.8	4.89	65.2	12	7	2.75929e+07	1
FALSE	100	High	Master Protein	Q01844	RNA-binding protein EWS OS=Homo sapiens OX=9606 GN=EWSR1 PE=1 SV=1	16	6	14	6	656	68.4	9.33	65.11	6	0	4.00652e+07	1
FALSE	100	High	Master Protein	P11142	Heat shock cognate 71 kDa protein OS=Homo sapiens OX=9606 GN=HSPA8 PE=1 SV=1	30	12	16	9	646	70.9	5.52	64.93	12	1	3.85273e+07	1
FALSE	100	High	Master Protein	Q92841	Probable ATP-dependent RNA helicase DDX17 OS=Homo sapiens OX=9606 GN=DDX17 PE=1 SV=2	22	12	16	9	729	80.2	8.27	64.76	12	0	7.37759e+07	1
FALSE	100	High	Master Protein	P14618	Pyruvate kinase PKM OS=Homo sapiens OX=9606 GN=PKM PE=1 SV=4	32	10	14	10	531	57.9	7.84	64.28	10	0	2.60099e+07	1
FALSE	100	High	Master Protein	Q96KR1	Zinc finger RNA-binding protein OS=Homo sapiens OX=9606 GN=ZFR PE=1 SV=2	23	13	14	13	1074	116.9	9.04	63.76	13	0	1.74945e+07	1
FALSE	100	High	Master Protein	Q96PK6	RNA-binding protein 14 OS=Homo sapiens OX=9606 GN=RBM14 PE=1 SV=2	24	6	13	6	669	69.4	9.67	63.37	6	0	5.31626e+07	1
FALSE	100	High	Master Protein	A1L0T0	Acetolactate synthase-like protein OS=Homo sapiens OX=9606 GN=ILVBL PE=1 SV=2	22	7	14	7	632	67.8	8.15	63.3	7	0	1.07322e+07	1
FALSE	100	High	Master Protein	Q07065	Cytoskeleton-associated protein 4 OS=Homo sapiens OX=9606 GN=CKAP4 PE=1 SV=2	28	10	14	10	602	66	5.92	62.57	10	0	2.14988e+07	1
FALSE	100	High	Master Protein	Q9NX58	Cell growth-regulating nucleolar protein OS=Homo sapiens OX=9606 GN=LYAR PE=1 SV=2	41	12	14	12	379	43.6	9.54	62.55	12	0	3.32516e+07	1
FALSE	100	High	Master Protein	P13647	Keratin, type II cytoskeletal 5 OS=Homo sapiens OX=9606 GN=KRT5 PE=1 SV=3	25	11	15	8	590	62.3	7.74	62.3	11	0	2.62254e+07	1
FALSE	100	High	Master Protein	O43290	U4/U6.U5 tri-snRNP-associated protein 1 OS=Homo sapiens OX=9606 GN=SART1 PE=1 SV=1	22	12	14	12	800	90.2	6.13	61.63	12	0	1.20278e+07	1
FALSE	100	High	Master Protein	Q15397	Pumilio homolog 3 OS=Homo sapiens OX=9606 GN=PUM3 PE=1 SV=3	23	9	13	9	648	73.5	9.64	59.83	9	0	1.14322e+07	1
FALSE	100	High	Master Protein	Q13151	Heterogeneous nuclear ribonucleoprotein A0 OS=Homo sapiens OX=9606 GN=HNRNPA0 PE=1 SV=1	38	9	12	9	305	30.8	9.29	59.79	9	0	1.03331e+08	1
FALSE	100	High	Master Protein	P49756	RNA-binding protein 25 OS=Homo sapiens OX=9606 GN=RBM25 PE=1 SV=3	22	11	14	11	843	100.1	6.32	57.7	11	0	3.31895e+07	1
FALSE	100	High	Master Protein	Q04695	Keratin, type I cytoskeletal 17 OS=Homo sapiens OX=9606 GN=KRT17 PE=1 SV=2	47	11	13	8	432	48.1	5.02	56.88	11	0	1.45523e+07	1
FALSE	100	High	Master Protein	Q14839	Chromodomain-helicase-DNA-binding protein 4 OS=Homo sapiens OX=9606 GN=CHD4 PE=1 SV=2	11	11	13	11	1912	217.9	5.86	56.54	11	0	1.19115e+07	1
FALSE	100	High	Master Protein	P07437	Tubulin beta chain OS=Homo sapiens OX=9606 GN=TUBB PE=1 SV=2	46	11	13	3	444	49.6	4.89	56.47	11	0	7.02734e+06	1
FALSE	100	High	Master Protein	Q6UN15	Pre-mRNA 3'-end-processing factor FIP1 OS=Homo sapiens OX=9606 GN=FIP1L1 PE=1 SV=1	28	11	13	11	594	66.5	5.59	56.43	11	0	5.66074e+07	1
FALSE	100	High	Master Protein	Q9Y446	Plakophilin-3 OS=Homo sapiens OX=9606 GN=PKP3 PE=1 SV=1	18	8	12	8	797	87	9.32	55.88	8	0	1.11276e+07	1
FALSE	100	High	Master Protein	Q13162	Peroxiredoxin-4 OS=Homo sapiens OX=9606 GN=PRDX4 PE=1 SV=1	47	7	12	7	271	30.5	6.29	55.37	7	0	4.57857e+07	1
FALSE	100	High	Master Protein	P38646	Stress-70 protein, mitochondrial OS=Homo sapiens OX=9606 GN=HSPA9 PE=1 SV=2	20	9	13	9	679	73.6	6.16	54.73	9	0	3.70281e+07	1
FALSE	100	High	Master Protein	P68366	Tubulin alpha-4A chain OS=Homo sapiens OX=9606 GN=TUBA4A PE=1 SV=1	26	6	12	3	448	49.9	5.06	53.85	6	0	3.13216e+06	1
FALSE	100	High	Master Protein	Q96T37	RNA-binding protein 15 OS=Homo sapiens OX=9606 GN=RBM15 PE=1 SV=2	19	9	12	9	977	107.1	10.08	52.98	9	0	1.74784e+07	1
FALSE	100	High	Master Protein	Q9H9B4	Sideroflexin-1 OS=Homo sapiens OX=9606 GN=SFXN1 PE=1 SV=4	39	7	13	6	322	35.6	9.07	52.58	7	1	1.68948e+07	1
FALSE	100	High	Master Protein	Q9UIG0	Tyrosine-protein kinase BAZ1B OS=Homo sapiens OX=9606 GN=BAZ1B PE=1 SV=2	12	11	13	11	1483	170.8	8.48	52.34	11	0	1.51903e+07	1
FALSE	100	High	Master Protein	Q49A26	Putative oxidoreductase GLYR1 OS=Homo sapiens OX=9606 GN=GLYR1 PE=1 SV=4	35	11	13	11	553	60.5	9.17	52.26	11	0	8.83633e+06	1
FALSE	100	High	Master Protein	P21397	Amine oxidase [flavin-containing] A OS=Homo sapiens OX=9606 GN=MAOA PE=1 SV=1	27	8	11	8	527	59.6	7.85	51.3	8	0	2.02904e+07	1
FALSE	100	High	Master Protein	Q99729	Heterogeneous nuclear ribonucleoprotein A/B OS=Homo sapiens OX=9606 GN=HNRNPAB PE=1 SV=2	25	8	11	8	332	36.2	8.21	51.06	8	0	3.20486e+07	1
FALSE	100	High	Master Protein	O14647	Chromodomain-helicase-DNA-binding protein 2 OS=Homo sapiens OX=9606 GN=CHD2 PE=1 SV=2	8	8	11	8	1828	211.2	8.1	51.05	8	0	8.25881e+06	1
FALSE	100	High	Master Protein	Q9Y2X3	Nucleolar protein 58 OS=Homo sapiens OX=9606 GN=NOP58 PE=1 SV=1	34	12	12	12	529	59.5	8.92	51.04	12	0	2.22398e+07	1
FALSE	100	High	Master Protein	Q9ULK4	Mediator of RNA polymerase II transcription subunit 23 OS=Homo sapiens OX=9606 GN=MED23 PE=1 SV=2	14	11	13	11	1368	156.4	7.4	50.77	11	0	4.93639e+06	1
FALSE	100	High	Master Protein	Q7L0Y3	tRNA methyltransferase 10 homolog C OS=Homo sapiens OX=9606 GN=TRMT10C PE=1 SV=2	28	7	11	7	403	47.3	9.36	50.64	7	0	1.26375e+07	1
FALSE	100	High	Master Protein	Q13123	Protein Red OS=Homo sapiens OX=9606 GN=IK PE=1 SV=3	20	7	11	7	557	65.6	6.64	50.22	7	0	1.13466e+07	1
FALSE	100	High	Master Protein	Q03701	CCAAT/enhancer-binding protein zeta OS=Homo sapiens OX=9606 GN=CEBPZ PE=1 SV=3	15	8	11	8	1054	120.9	5.94	50.21	8	0	4.64701e+06	1
FALSE	100	High	Master Protein	Q9NXF1	Testis-expressed protein 10 OS=Homo sapiens OX=9606 GN=TEX10 PE=1 SV=2	15	8	11	8	929	105.6	9.36	49.78	8	0	1.03253e+07	1
FALSE	100	High	Master Protein	Q9BVI4	Nucleolar complex protein 4 homolog OS=Homo sapiens OX=9606 GN=NOC4L PE=1 SV=1	34	7	11	7	516	58.4	7.49	49.17	7	0	7.88696e+06	1
FALSE	100	High	Master Protein	P42285	Exosome RNA helicase MTR4 OS=Homo sapiens OX=9606 GN=MTREX PE=1 SV=3	13	9	11	9	1042	117.7	6.52	48.54	9	0	8.72065e+06	1
FALSE	100	High	Master Protein	O15042	U2 snRNP-associated SURP motif-containing protein OS=Homo sapiens OX=9606 GN=U2SURP PE=1 SV=2	17	9	11	9	1029	118.2	8.47	47.4	9	0	2.26779e+07	1
FALSE	100	High	Master Protein	Q9BQE3	Tubulin alpha-1C chain OS=Homo sapiens OX=9606 GN=TUBA1C PE=1 SV=1	25	6	10	3	449	49.9	5.1	47.1	6	2	1.47752e+07	1
FALSE	100	High	Master Protein	P36542	ATP synthase subunit gamma, mitochondrial OS=Homo sapiens OX=9606 GN=ATP5F1C PE=1 SV=1	34	7	10	7	298	33	9.22	46.9	7	0	1.46971e+07	1
FALSE	100	High	Master Protein	Q92828	Coronin-2A OS=Homo sapiens OX=9606 GN=CORO2A PE=1 SV=2	34	10	11	10	525	59.7	8.05	46.9	10	0	3.23577e+07	1
FALSE	100	High	Master Protein	Q14103	Heterogeneous nuclear ribonucleoprotein D0 OS=Homo sapiens OX=9606 GN=HNRNPD PE=1 SV=1	26	10	11	10	355	38.4	7.81	46.45	10	0	5.39281e+07	1
FALSE	100	High	Master Protein	P08727	Keratin, type I cytoskeletal 19 OS=Homo sapiens OX=9606 GN=KRT19 PE=1 SV=4	30	8	10	8	400	44.1	5.14	46.43	8	0	4.38581e+07	1
FALSE	100	High	Master Protein	O43823	A-kinase anchor protein 8 OS=Homo sapiens OX=9606 GN=AKAP8 PE=1 SV=1	16	6	10	6	692	76.1	5.15	46.04	6	0	1.9268e+07	1
FALSE	100	High	Master Protein	P29590	Protein PML OS=Homo sapiens OX=9606 GN=PML PE=1 SV=3	20	8	10	8	882	97.5	6.21	45.36	8	0	1.51931e+07	1
FALSE	100	High	Master Protein	Q9UHB6	LIM domain and actin-binding protein 1 OS=Homo sapiens OX=9606 GN=LIMA1 PE=1 SV=1	18	7	10	7	759	85.2	6.84	44.91	7	0	1.5649e+07	1
FALSE	100	High	Master Protein	P11498	Pyruvate carboxylase, mitochondrial OS=Homo sapiens OX=9606 GN=PC PE=1 SV=2	14	8	10	8	1178	129.6	6.84	44.43	8	0	1.15431e+07	1
FALSE	100	High	Master Protein	Q9BVP2	Guanine nucleotide-binding protein-like 3 OS=Homo sapiens OX=9606 GN=GNL3 PE=1 SV=2	23	8	10	8	549	62	9.16	44.11	8	0	1.40033e+07	1
FALSE	100	High	Master Protein	P06733	Alpha-enolase OS=Homo sapiens OX=9606 GN=ENO1 PE=1 SV=2	29	9	10	9	434	47.1	7.39	44.02	9	0	5.10816e+06	1
FALSE	100	High	Master Protein	O76021	Ribosomal L1 domain-containing protein 1 OS=Homo sapiens OX=9606 GN=RSL1D1 PE=1 SV=3	24	7	9	7	490	54.9	10.13	43.62	7	0	2.54043e+07	1
FALSE	100	High	Master Protein	Q9Y3I0	tRNA-splicing ligase RtcB homolog OS=Homo sapiens OX=9606 GN=RTCB PE=1 SV=1	29	7	9	7	505	55.2	7.23	43.41	7	0	4.67304e+06	1
FALSE	100	High	Master Protein	Q16630	Cleavage and polyadenylation specificity factor subunit 6 OS=Homo sapiens OX=9606 GN=CPSF6 PE=1 SV=2	21	8	10	8	551	59.2	7.15	43.31	8	0	5.58095e+07	1
FALSE	100	High	Master Protein	Q96GQ7	Probable ATP-dependent RNA helicase DDX27 OS=Homo sapiens OX=9606 GN=DDX27 PE=1 SV=2	17	9	10	9	796	89.8	9.28	42.83	9	0	3.18145e+07	1
FALSE	100	High	Master Protein	Q92620	Pre-mRNA-splicing factor ATP-dependent RNA helicase PRP16 OS=Homo sapiens OX=9606 GN=DHX38 PE=1 SV=2	12	9	10	9	1227	140.4	6.54	42.42	9	0	2.1256e+07	1
FALSE	100	High	Master Protein	Q9NVP1	ATP-dependent RNA helicase DDX18 OS=Homo sapiens OX=9606 GN=DDX18 PE=1 SV=2	22	8	10	8	670	75.4	9.5	42.36	8	0	1.91507e+07	1
FALSE	100	High	Master Protein	Q9Y2Z4	Tyrosine--tRNA ligase, mitochondrial OS=Homo sapiens OX=9606 GN=YARS2 PE=1 SV=2	23	6	10	6	477	53.2	8.98	42.13	6	0	8.4907e+06	1
FALSE	100	High	Master Protein	P54886	Delta-1-pyrroline-5-carboxylate synthase OS=Homo sapiens OX=9606 GN=ALDH18A1 PE=1 SV=2	16	8	10	8	795	87.2	7.12	41.77	8	0	9.52542e+06	1
FALSE	100	High	Master Protein	P06576	ATP synthase subunit beta, mitochondrial OS=Homo sapiens OX=9606 GN=ATP5F1B PE=1 SV=3	32	8	10	8	529	56.5	5.4	41.71	8	0	1.29542e+07	1
FALSE	100	High	Master Protein	P36578	60S ribosomal protein L4 OS=Homo sapiens OX=9606 GN=RPL4 PE=1 SV=5	23	8	10	8	427	47.7	11.06	41.7	8	0	1.63882e+07	1
FALSE	100	High	Master Protein	P19447	General transcription and DNA repair factor IIH helicase subunit XPB OS=Homo sapiens OX=9606 GN=ERCC3 PE=1 SV=1	17	6	9	6	782	89.2	7.23	41.69	6	0	3.35565e+06	1
FALSE	100	High	Master Protein	Q9UHX1	Poly(U)-binding-splicing factor PUF60 OS=Homo sapiens OX=9606 GN=PUF60 PE=1 SV=1	24	6	9	6	559	59.8	5.29	41.66	6	0	9820823	1
FALSE	100	High	Master Protein	Q14690	Protein RRP5 homolog OS=Homo sapiens OX=9606 GN=PDCD11 PE=1 SV=3	6	6	9	6	1871	208.6	8.87	41.57	6	0	5.12545e+06	1
FALSE	100	High	Master Protein	Q15029	116 kDa U5 small nuclear ribonucleoprotein component OS=Homo sapiens OX=9606 GN=EFTUD2 PE=1 SV=1	20	10	10	10	972	109.4	5	41.35	10	0	7.76006e+06	1
FALSE	100	High	Master Protein	P04844	Dolichyl-diphosphooligosaccharide--protein glycosyltransferase subunit 2 OS=Homo sapiens OX=9606 GN=RPN2 PE=1 SV=3	19	5	9	5	631	69.2	5.69	41.14	5	0	4.4123e+06	1
FALSE	100	High	Master Protein	Q9UJS0	Calcium-binding mitochondrial carrier protein Aralar2 OS=Homo sapiens OX=9606 GN=SLC25A13 PE=1 SV=2	24	8	9	7	675	74.1	8.62	40.93	8	1	1.09371e+07	1
FALSE	100	High	Master Protein	P67809	Nuclease-sensitive element-binding protein 1 OS=Homo sapiens OX=9606 GN=YBX1 PE=1 SV=3	44	6	8	6	324	35.9	9.88	40.55	6	0	1.21001e+07	1
FALSE	100	High	Master Protein	O00567	Nucleolar protein 56 OS=Homo sapiens OX=9606 GN=NOP56 PE=1 SV=4	22	7	10	7	594	66	9.19	39.99	7	0	8.93641e+06	1
FALSE	100	High	Master Protein	P28331	NADH-ubiquinone oxidoreductase 75 kDa subunit, mitochondrial OS=Homo sapiens OX=9606 GN=NDUFS1 PE=1 SV=3	17	7	9	7	727	79.4	6.23	39.91	7	0	8.81411e+06	1
FALSE	100	High	Master Protein	O60306	RNA helicase aquarius OS=Homo sapiens OX=9606 GN=AQR PE=1 SV=4	11	8	9	8	1485	171.2	6.37	39.61	8	0	1.1107e+06	1
FALSE	100	High	Master Protein	P78332	RNA-binding protein 6 OS=Homo sapiens OX=9606 GN=RBM6 PE=1 SV=5	15	9	9	9	1123	128.6	6.32	39.41	9	0	1.90551e+07	1
FALSE	100	High	Master Protein	Q7L8L6	FAST kinase domain-containing protein 5, mitochondrial OS=Homo sapiens OX=9606 GN=FASTKD5 PE=1 SV=1	21	9	10	9	764	86.5	8.13	39.02	9	0	6.2661e+06	1
FALSE	100	High	Master Protein	Q14684	Ribosomal RNA processing protein 1 homolog B OS=Homo sapiens OX=9606 GN=RRP1B PE=1 SV=3	13	6	10	6	758	84.4	9.76	38.97	6	0	4.67149e+06	1
FALSE	100	High	Master Protein	P19338	Nucleolin OS=Homo sapiens OX=9606 GN=NCL PE=1 SV=3	17	6	9	6	710	76.6	4.7	38.84	6	0	6.05132e+06	1
FALSE	100	High	Master Protein	P61204	ADP-ribosylation factor 3 OS=Homo sapiens OX=9606 GN=ARF3 PE=1 SV=2	52	6	9	6	181	20.6	7.43	38.67	6	0	1.39965e+07	1
FALSE	100	High	Master Protein	Q15646	2'-5'-oligoadenylate synthase-like protein OS=Homo sapiens OX=9606 GN=OASL PE=1 SV=2	24	7	9	7	514	59.2	7.87	38.16	7	0	1.87636e+07	1
FALSE	100	High	Master Protein	Q13501	Sequestosome-1 OS=Homo sapiens OX=9606 GN=SQSTM1 PE=1 SV=1	33	6	8	6	440	47.7	5.22	37.86	6	0	8.3226e+06	1
FALSE	100	High	Master Protein	Q5QNW6	Histone H2B type 2-F OS=Homo sapiens OX=9606 GN=HIST2H2BF PE=1 SV=3	20	2	10	1	126	13.9	10.32	36.89	2	0	17622752	1
FALSE	100	High	Master Protein	Q12931	Heat shock protein 75 kDa, mitochondrial OS=Homo sapiens OX=9606 GN=TRAP1 PE=1 SV=3	20	9	9	9	704	80.1	8.21	36.82	9	0	1.19225e+07	1
FALSE	100	High	Master Protein	Q8N3U4	Cohesin subunit SA-2 OS=Homo sapiens OX=9606 GN=STAG2 PE=1 SV=3	7	4	8	4	1231	141.2	5.43	36.71	4	0	1.74612e+06	1
FALSE	100	High	Master Protein	Q9P2E9	Ribosome-binding protein 1 OS=Homo sapiens OX=9606 GN=RRBP1 PE=1 SV=5	11	9	9	9	1410	152.4	8.6	36.51	9	0	817675	1
FALSE	100	High	Master Protein	P35579	Myosin-9 OS=Homo sapiens OX=9606 GN=MYH9 PE=1 SV=4	5	6	10	6	1960	226.4	5.6	36.44	6	0	4.27852e+06	1
FALSE	100	High	Master Protein	O94906	Pre-mRNA-processing factor 6 OS=Homo sapiens OX=9606 GN=PRPF6 PE=1 SV=1	15	7	9	7	941	106.9	8.25	36.27	7	0	1.14609e+07	1
FALSE	100	High	Master Protein	Q12769	Nuclear pore complex protein Nup160 OS=Homo sapiens OX=9606 GN=NUP160 PE=1 SV=3	8	6	8	6	1436	162	5.5	36.02	6	0	6.31838e+06	1
FALSE	100	High	Master Protein	Q96AE4	Far upstream element-binding protein 1 OS=Homo sapiens OX=9606 GN=FUBP1 PE=1 SV=3	22	6	8	6	644	67.5	7.61	35.95	6	0	1.04858e+07	1
FALSE	100	High	Master Protein	Q9BWM7	Sideroflexin-3 OS=Homo sapiens OX=9606 GN=SFXN3 PE=1 SV=3	31	6	9	5	321	35.5	9.1	35.32	6	0	7.25069e+06	1
FALSE	100	High	Master Protein	O43166	Signal-induced proliferation-associated 1-like protein 1 OS=Homo sapiens OX=9606 GN=SIPA1L1 PE=1 SV=4	8	7	8	7	1804	199.9	8.19	35.31	7	0	2.39577e+06	1
FALSE	100	High	Master Protein	Q9H0U4	Ras-related protein Rab-1B OS=Homo sapiens OX=9606 GN=RAB1B PE=1 SV=1	30	5	8	3	201	22.2	5.73	35.23	5	2	9.63495e+06	1
FALSE	100	High	Master Protein	O75746	Calcium-binding mitochondrial carrier protein Aralar1 OS=Homo sapiens OX=9606 GN=SLC25A12 PE=1 SV=2	16	5	8	4	678	74.7	8.38	35.08	5	0	550044	1
FALSE	100	High	Master Protein	Q8IX01	SURP and G-patch domain-containing protein 2 OS=Homo sapiens OX=9606 GN=SUGP2 PE=1 SV=2	11	6	8	6	1082	120.1	7.28	35	6	0	1.66038e+06	1
FALSE	100	High	Master Protein	Q8IXB1	DnaJ homolog subfamily C member 10 OS=Homo sapiens OX=9606 GN=DNAJC10 PE=1 SV=2	16	8	9	8	793	91	7.18	34.73	8	0	9.2318e+06	1
FALSE	100	High	Master Protein	Q9NTI5	Sister chromatid cohesion protein PDS5 homolog B OS=Homo sapiens OX=9606 GN=PDS5B PE=1 SV=1	10	7	8	6	1447	164.6	8.47	34.5	7	0	3.08143e+06	1
FALSE	100	High	Master Protein	Q52LJ0	Protein FAM98B OS=Homo sapiens OX=9606 GN=FAM98B PE=1 SV=2	21	7	8	5	433	45.5	8.69	34.5	7	1	1.0803e+07	1
FALSE	100	High	Master Protein	P62917	60S ribosomal protein L8 OS=Homo sapiens OX=9606 GN=RPL8 PE=1 SV=2	20	3	7	3	257	28	11.03	34.41	3	0	5.34902e+06	1
FALSE	100	High	Master Protein	P62979	Ubiquitin-40S ribosomal protein S27a 9,387 Recombinant E. coli 6-His	47	6	8	6	156	18	9.64	34.4	6	0	5.65754e+07	1
FALSE		High	Master Protein	P02751	Fibronectin OS=Homo sapiens OX=9606 GN=FN1 PE=1 SV=4	5	6	8	6	2386	262.5	5.71	34.3	6	0		1
FALSE	100	High	Master Protein	Q9UGU0	Transcription factor 20 OS=Homo sapiens OX=9606 GN=TCF20 PE=1 SV=3	8	7	7	7	1960	211.6	9.04	34.1	7	0	4.11561e+06	1
FALSE	100	High	Master Protein	Q8WUA2	Peptidyl-prolyl cis-trans isomerase-like 4 OS=Homo sapiens OX=9606 GN=PPIL4 PE=1 SV=1	14	6	8	6	492	57.2	5.92	33.98	6	0	9.82363e+06	1
FALSE	100	High	Master Protein	Q99459	Cell division cycle 5-like protein OS=Homo sapiens OX=9606 GN=CDC5L PE=1 SV=2	15	6	8	6	802	92.2	8.18	33.66	6	0	2.05586e+06	1
FALSE	100	High	Master Protein	Q68E01	Integrator complex subunit 3 OS=Homo sapiens OX=9606 GN=INTS3 PE=1 SV=1	9	5	6	5	1043	118	5.8	33.58	5	0	6.0264e+06	1
FALSE	100	High	Master Protein	Q14692	Ribosome biogenesis protein BMS1 homolog OS=Homo sapiens OX=9606 GN=BMS1 PE=1 SV=1	9	6	8	6	1282	145.7	6.44	33.43	6	0	5.23754e+06	1
FALSE	100	High	Master Protein	Q9Y3Z3	Deoxynucleoside triphosphate triphosphohydrolase SAMHD1 OS=Homo sapiens OX=9606 GN=SAMHD1 PE=1 SV=2	15	6	8	6	626	72.2	7.14	33.33	6	0	6.05199e+06	1
FALSE	100	High	Master Protein	Q9BPW8	Protein NipSnap homolog 1 OS=Homo sapiens OX=9606 GN=NIPSNAP1 PE=1 SV=1	33	4	6	4	284	33.3	9.31	33.3	4	0	39422561	1
FALSE	100	High	Master Protein	Q16778	Histone H2B type 2-E OS=Homo sapiens OX=9606 GN=HIST2H2BE PE=1 SV=3	20	2	9	1	126	13.9	10.32	33.25	2	2	3.82081e+07	1
FALSE	100	High	Master Protein	O75400	Pre-mRNA-processing factor 40 homolog A OS=Homo sapiens OX=9606 GN=PRPF40A PE=1 SV=2	10	6	8	6	957	108.7	7.56	33.11	6	0	2.04704e+07	1
FALSE	100	High	Master Protein	Q15031	Probable leucine--tRNA ligase, mitochondrial OS=Homo sapiens OX=9606 GN=LARS2 PE=1 SV=2	15	6	7	6	903	101.9	8.22	33.02	6	0	7.01354e+06	1
FALSE	100	High	Master Protein	P24928	DNA-directed RNA polymerase II subunit RPB1 OS=Homo sapiens OX=9606 GN=POLR2A PE=1 SV=2	7	6	8	6	1970	217	7.37	33.01	6	0	3.20086e+06	1
FALSE	100	High	Master Protein	Q92504	Zinc transporter SLC39A7 OS=Homo sapiens OX=9606 GN=SLC39A7 PE=1 SV=2	20	3	6	3	469	50.1	6.87	32.97	3	0	3.34064e+06	1
FALSE	100	High	Master Protein	O76094	Signal recognition particle subunit SRP72 OS=Homo sapiens OX=9606 GN=SRP72 PE=1 SV=3	18	7	8	7	671	74.6	9.26	32.93	7	0	1.09754e+07	1
FALSE	100	High	Master Protein	Q07021	Complement component 1 Q subcomponent-binding protein, mitochondrial OS=Homo sapiens OX=9606 GN=C1QBP PE=1 SV=1	33	4	7	4	282	31.3	4.84	32.24	4	0	15044858	1
FALSE	100	High	Master Protein	Q9Y673	Dolichyl-phosphate beta-glucosyltransferase OS=Homo sapiens OX=9606 GN=ALG5 PE=1 SV=1	24	5	7	5	324	36.9	9.28	32.1	5	0	1.84591e+06	1
FALSE	100	High	Master Protein	Q9Y305	Acyl-coenzyme A thioesterase 9, mitochondrial OS=Homo sapiens OX=9606 GN=ACOT9 PE=1 SV=2	15	6	7	6	439	49.9	8.6	32.08	6	0	1.4567e+07	1
FALSE	100	High	Master Protein	O15527	N-glycosylase/DNA lyase OS=Homo sapiens OX=9606 GN=OGG1 PE=1 SV=2	30	6	7	6	345	38.8	8.6	31.93	6	0	1.24705e+07	1
FALSE	100	High	Master Protein	Q9NSE4	Isoleucine--tRNA ligase, mitochondrial OS=Homo sapiens OX=9606 GN=IARS2 PE=1 SV=2	8	5	8	5	1012	113.7	7.2	31.89	5	0	1.0852e+07	1
FALSE	100	High	Master Protein	P68400	Casein kinase II subunit alpha OS=Homo sapiens OX=9606 GN=CSNK2A1 PE=1 SV=1	24	5	7	5	391	45.1	7.74	31.78	5	0	8.81173e+06	1
FALSE	100	High	Master Protein	Q9C0J8	pre-mRNA 3' end processing protein WDR33 OS=Homo sapiens OX=9606 GN=WDR33 PE=1 SV=2	12	6	7	6	1336	145.8	9.17	31.63	6	0	3.04687e+06	1
FALSE	100	High	Master Protein	O75367	Core histone macro-H2A.1 OS=Homo sapiens OX=9606 GN=H2AFY PE=1 SV=4	27	6	6	6	372	39.6	9.79	31.63	6	0	13379689	1
FALSE	100	High	Master Protein	Q9UKM9	RNA-binding protein Raly OS=Homo sapiens OX=9606 GN=RALY PE=1 SV=1	29	5	7	5	306	32.4	9.17	31.52	5	0	2.61337e+07	1
FALSE	100	High	Master Protein	Q8NI27	THO complex subunit 2 OS=Homo sapiens OX=9606 GN=THOC2 PE=1 SV=2	6	6	9	6	1593	182.7	8.44	31.4	6	0	8.72651e+06	1
FALSE	100	High	Master Protein	Q9Y580	RNA-binding protein 7 OS=Homo sapiens OX=9606 GN=RBM7 PE=1 SV=1	30	4	6	4	266	30.5	9.57	31.32	4	0	7.11976e+06	1
FALSE	100	High	Master Protein	Q8N1F7	Nuclear pore complex protein Nup93 OS=Homo sapiens OX=9606 GN=NUP93 PE=1 SV=2	13	7	8	7	819	93.4	5.72	31.22	7	0	2.64751e+06	1
FALSE	100	High	Master Protein	Q9NWH9	SAFB-like transcription modulator OS=Homo sapiens OX=9606 GN=SLTM PE=1 SV=2	10	6	7	6	1034	117.1	7.87	31.14	6	0	6.84011e+06	1
FALSE	100	High	Master Protein	Q8NCA5	Protein FAM98A OS=Homo sapiens OX=9606 GN=FAM98A PE=1 SV=1	23	6	7	4	519	55.4	9.03	31.09	6	0	5781748	1
FALSE	100	High	Master Protein	Q9NYV4	Cyclin-dependent kinase 12 OS=Homo sapiens OX=9606 GN=CDK12 PE=1 SV=2	9	6	7	6	1490	164.1	9.44	30.66	6	0	2.71111e+06	1
FALSE	100	High	Master Protein	Q14498	RNA-binding protein 39 OS=Homo sapiens OX=9606 GN=RBM39 PE=1 SV=2	21	6	7	6	530	59.3	10.1	30.54	6	0	1.03398e+07	1
FALSE	100	High	Master Protein	Q969V3	Nicalin OS=Homo sapiens OX=9606 GN=NCLN PE=1 SV=2	17	6	7	6	563	62.9	6.89	30.41	6	0	6.77391e+06	1
FALSE	100	High	Master Protein	P04843	Dolichyl-diphosphooligosaccharide--protein glycosyltransferase subunit 1 OS=Homo sapiens OX=9606 GN=RPN1 PE=1 SV=1	22	7	7	7	607	68.5	6.38	30.25	7	0	9.17135e+06	1
FALSE	100	High	Master Protein	P10316	HLA class I histocompatibility antigen, A-69 alpha chain OS=Homo sapiens OX=9606 GN=HLA-A PE=1 SV=2	25	5	7	1	365	41	6.9	30.11	5	3	1.11093e+07	1
FALSE	100	High	Master Protein	Q96EY7	Pentatricopeptide repeat domain-containing protein 3, mitochondrial OS=Homo sapiens OX=9606 GN=PTCD3 PE=1 SV=3	17	6	7	6	689	78.5	6.42	29.72	6	0	9.26295e+06	1
FALSE	100	High	Master Protein	P98175	RNA-binding protein 10 OS=Homo sapiens OX=9606 GN=RBM10 PE=1 SV=3	18	7	7	7	930	103.5	5.97	29.62	7	0	2.35419e+06	1
FALSE	100	High	Master Protein	O43809	Cleavage and polyadenylation specificity factor subunit 5 OS=Homo sapiens OX=9606 GN=NUDT21 PE=1 SV=1	39	6	7	6	227	26.2	8.82	29.56	6	0	1.25775e+07	1
FALSE	100	High	Master Protein	P62995	Transformer-2 protein homolog beta OS=Homo sapiens OX=9606 GN=TRA2B PE=1 SV=1	22	6	7	6	288	33.6	11.25	29.16	6	0	3.82133e+07	1
FALSE	100	High	Master Protein	Q6NUK1	Calcium-binding mitochondrial carrier protein SCaMC-1 OS=Homo sapiens OX=9606 GN=SLC25A24 PE=1 SV=2	20	5	7	5	477	53.3	6.33	29.02	5	0	1.63563e+07	1
FALSE	100	High	Master Protein	P46977	Dolichyl-diphosphooligosaccharide--protein glycosyltransferase subunit STT3A OS=Homo sapiens OX=9606 GN=STT3A PE=1 SV=2	11	5	6	5	705	80.5	8.07	28.82	5	0	2.91112e+06	1
FALSE	100	High	Master Protein	Q9H553	Alpha-1,3/1,6-mannosyltransferase ALG2 OS=Homo sapiens OX=9606 GN=ALG2 PE=1 SV=1	20	4	7	4	416	47.1	7.05	28.81	4	0	5730935	1
FALSE	100	High	Master Protein	Q6UXN9	WD repeat-containing protein 82 OS=Homo sapiens OX=9606 GN=WDR82 PE=1 SV=1	17	4	6	4	313	35.1	7.69	28.8	4	0	3.19385e+06	1
FALSE	100	High	Master Protein	Q9HCD5	Nuclear receptor coactivator 5 OS=Homo sapiens OX=9606 GN=NCOA5 PE=1 SV=2	28	5	6	5	579	65.5	9.6	28.78	5	0	7.02669e+06	1
FALSE	100	High	Master Protein	Q9NVU7	Protein SDA1 homolog OS=Homo sapiens OX=9606 GN=SDAD1 PE=1 SV=3	12	6	7	6	687	79.8	9.25	28.74	6	0	4.83971e+06	1
FALSE	100	High	Master Protein	Q9NYU2	UDP-glucose:glycoprotein glucosyltransferase 1 OS=Homo sapiens OX=9606 GN=UGGT1 PE=1 SV=3	10	7	7	7	1555	177.1	5.63	28.69	7	0	3.30981e+06	1
FALSE	100	High	Master Protein	Q6ZXV5	Protein O-mannosyl-transferase TMTC3 OS=Homo sapiens OX=9606 GN=TMTC3 PE=1 SV=2	9	5	7	5	915	103.9	8.87	28.56	5	0	4.15543e+06	1
FALSE	100	High	Master Protein	P62314	Small nuclear ribonucleoprotein Sm D1 OS=Homo sapiens OX=9606 GN=SNRPD1 PE=1 SV=1	45	3	6	3	119	13.3	11.56	28.14	3	0	1.17139e+07	1
FALSE	100	High	Master Protein	Q9Y2R4	Probable ATP-dependent RNA helicase DDX52 OS=Homo sapiens OX=9606 GN=DDX52 PE=1 SV=3	13	5	6	5	599	67.5	9.67	28.08	5	0	6.34118e+06	1
FALSE	100	High	Master Protein	O94901	SUN domain-containing protein 1 OS=Homo sapiens OX=9606 GN=SUN1 PE=1 SV=3	11	5	7	5	812	90	7.08	27.93	5	0	4.29566e+06	1
FALSE	100	High	Master Protein	Q96PV6	Leukocyte receptor cluster member 8 OS=Homo sapiens OX=9606 GN=LENG8 PE=1 SV=3	15	5	6	5	800	88.1	9.11	27.91	5	0	3.54015e+06	1
FALSE	100	High	Master Protein	Q6PJT7	Zinc finger CCCH domain-containing protein 14 OS=Homo sapiens OX=9606 GN=ZC3H14 PE=1 SV=1	13	5	7	5	736	82.8	7.31	27.88	5	0	2.50844e+06	1
FALSE	100	High	Master Protein	O75691	Small subunit processome component 20 homolog OS=Homo sapiens OX=9606 GN=UTP20 PE=1 SV=3	4	7	7	7	2785	318.2	7.39	27.17	7	0	2.75869e+06	1
FALSE	100	Not Found	Master Protein	P05534	HLA class I histocompatibility antigen, A-24 alpha chain OS=Homo sapiens OX=9606 GN=HLA-A PE=1 SV=2	21	4	6	0	365	40.7	6.34	27.07	4	1	4.73667e+06	1
FALSE		High	Master Protein	P16190	HLA class I histocompatibility antigen, A-33 alpha chain OS=Homo sapiens OX=9606 GN=HLA-A PE=1 SV=3	21	4	6	1	365	40.9	6.7	27.03	4	0		1
FALSE	100	High	Master Protein	Q8WXF1	Paraspeckle component 1 OS=Homo sapiens OX=9606 GN=PSPC1 PE=1 SV=1	13	4	7	4	523	58.7	6.67	27.01	4	0	2.78289e+06	1
FALSE		High	Master Protein	P20591	Interferon-induced GTP-binding protein Mx1 OS=Homo sapiens OX=9606 GN=MX1 PE=1 SV=4	8	4	6	1	662	75.5	5.83	27	4	0		1
FALSE	100	High	Master Protein	P62820	Ras-related protein Rab-1A OS=Homo sapiens OX=9606 GN=RAB1A PE=1 SV=3	40	5	6	3	205	22.7	6.21	26.9	5	0	5.23541e+06	1
FALSE	100	High	Master Protein	Q8N684	Cleavage and polyadenylation specificity factor subunit 7 OS=Homo sapiens OX=9606 GN=CPSF7 PE=1 SV=1	13	4	6	4	471	52	8	26.69	4	0	1.95945e+07	1
FALSE	100	High	Master Protein	P14923	Junction plakoglobin OS=Homo sapiens OX=9606 GN=JUP PE=1 SV=3	19	6	6	6	745	81.7	6.14	26.64	6	0	1.20557e+06	1
FALSE		High	Master Protein	P62136	Serine/threonine-protein phosphatase PP1-alpha catalytic subunit OS=Homo sapiens OX=9606 GN=PPP1CA PE=1 SV=1	27	5	6	1	330	37.5	6.33	26.62	5	0		1
FALSE	100	High	Master Protein	Q8NDF8	Terminal nucleotidyltransferase 4A OS=Homo sapiens OX=9606 GN=TENT4B PE=1 SV=2	13	4	6	4	572	63.2	8.98	26.6	4	0	2.94007e+06	1
FALSE	100	High	Master Protein	P62140	Serine/threonine-protein phosphatase PP1-beta catalytic subunit OS=Homo sapiens OX=9606 GN=PPP1CB PE=1 SV=3	24	5	6	1	327	37.2	6.19	26.57	5	4	1.76867e+07	1
FALSE	100	High	Master Protein	P05783	Keratin, type I cytoskeletal 18 OS=Homo sapiens OX=9606 GN=KRT18 PE=1 SV=2	27	5	6	5	430	48	5.45	26.51	5	0	4.96327e+06	1
FALSE	100	High	Master Protein	Q9BSC4	Nucleolar protein 10 OS=Homo sapiens OX=9606 GN=NOL10 PE=1 SV=1	16	4	5	4	688	80.3	8.46	26.5	4	0	1.39462e+06	1
FALSE	100	High	Master Protein	P22087	rRNA 2'-O-methyltransferase fibrillarin OS=Homo sapiens OX=9606 GN=FBL PE=1 SV=2	37	6	6	6	321	33.8	10.18	26.5	6	0	1.88376e+07	1
FALSE	100	High	Master Protein	Q8WVM8	Sec1 family domain-containing protein 1 OS=Homo sapiens OX=9606 GN=SCFD1 PE=1 SV=4	17	6	7	6	642	72.3	6.27	26.44	6	0	3217756	1
FALSE	100	High	Master Protein	Q9GZR7	ATP-dependent RNA helicase DDX24 OS=Homo sapiens OX=9606 GN=DDX24 PE=1 SV=1	7	4	6	4	859	96.3	9.06	26.32	4	0	899777	1
FALSE	100	High	Master Protein	O75448	Mediator of RNA polymerase II transcription subunit 24 OS=Homo sapiens OX=9606 GN=MED24 PE=1 SV=1	10	6	7	6	989	110.2	6.95	26.16	6	0	2.09839e+06	1
FALSE	100	High	Master Protein	Q9H583	HEAT repeat-containing protein 1 OS=Homo sapiens OX=9606 GN=HEATR1 PE=1 SV=3	6	7	7	7	2144	242.2	6.54	25.83	7	0	1.2595e+06	1
FALSE	100	High	Master Protein	Q10570	Cleavage and polyadenylation specificity factor subunit 1 OS=Homo sapiens OX=9606 GN=CPSF1 PE=1 SV=2	9	7	7	7	1443	160.8	6.4	25.8	7	0	6.13113e+06	1
FALSE	100	High	Master Protein	Q9H2M9	Rab3 GTPase-activating protein non-catalytic subunit OS=Homo sapiens OX=9606 GN=RAB3GAP2 PE=1 SV=1	9	7	7	7	1393	155.9	5.62	25.76	7	0	2.18164e+06	1
FALSE	100	High	Master Protein	Q86UP2	Kinectin OS=Homo sapiens OX=9606 GN=KTN1 PE=1 SV=1	7	5	6	5	1357	156.2	5.64	25.73	5	0	6.2631e+06	1
FALSE	100	High	Master Protein	Q6DD88	Atlastin-3 OS=Homo sapiens OX=9606 GN=ATL3 PE=1 SV=1	19	5	5	5	541	60.5	5.66	25.42	5	0	2.35578e+06	1
FALSE	100	High	Master Protein	P62263	40S ribosomal protein S14 OS=Homo sapiens OX=9606 GN=RPS14 PE=1 SV=3	26	5	6	5	151	16.3	10.05	25.26	5	0	1.28767e+07	1
FALSE	100	High	Master Protein	Q53GQ0	Very-long-chain 3-oxoacyl-CoA reductase OS=Homo sapiens OX=9606 GN=HSD17B12 PE=1 SV=2	24	5	6	5	312	34.3	9.32	25.2	5	0	9.53412e+06	1
FALSE	100	High	Master Protein	Q9BWF3	RNA-binding protein 4 OS=Homo sapiens OX=9606 GN=RBM4 PE=1 SV=1	13	2	5	2	364	40.3	7.08	25.19	2	0	3.89358e+06	1
FALSE	100	High	Master Protein	Q69YN4	Protein virilizer homolog OS=Homo sapiens OX=9606 GN=VIRMA PE=1 SV=2	7	6	6	6	1812	201.9	5.01	25.06	6	0	1.27056e+06	1
FALSE	100	High	Master Protein	Q13769	THO complex subunit 5 homolog OS=Homo sapiens OX=9606 GN=THOC5 PE=1 SV=2	16	5	5	5	683	78.5	6.87	25.02	5	0	1.72932e+06	1
FALSE	100	High	Master Protein	Q13263	Transcription intermediary factor 1-beta OS=Homo sapiens OX=9606 GN=TRIM28 PE=1 SV=5	15	6	6	6	835	88.5	5.77	25.02	6	0	3.09356e+06	1
FALSE	100	High	Master Protein	Q07157	Tight junction protein ZO-1 OS=Homo sapiens OX=9606 GN=TJP1 PE=1 SV=3	6	5	6	5	1748	195.3	6.7	24.93	5	0	5.44413e+06	1
FALSE	100	High	Master Protein	P62241	40S ribosomal protein S8 OS=Homo sapiens OX=9606 GN=RPS8 PE=1 SV=2	30	5	6	5	208	24.2	10.32	24.77	5	0	3.18902e+07	1
FALSE	100	High	Master Protein	Q9UDY2	Tight junction protein ZO-2 OS=Homo sapiens OX=9606 GN=TJP2 PE=1 SV=2	8	5	6	5	1190	133.9	7.4	24.48	5	0	4.49895e+06	1
FALSE	100	High	Master Protein	Q9HC07	Transmembrane protein 165 OS=Homo sapiens OX=9606 GN=TMEM165 PE=1 SV=1	14	3	5	3	324	34.9	7.02	24.46	3	0	5.37383e+06	1
FALSE	100	High	Master Protein	Q08380	Galectin-3-binding protein OS=Homo sapiens OX=9606 GN=LGALS3BP PE=1 SV=1	17	5	6	5	585	65.3	5.27	24.46	5	0	4.55967e+06	1
FALSE	100	High	Master Protein	P62753	40S ribosomal protein S6 OS=Homo sapiens OX=9606 GN=RPS6 PE=1 SV=1	19	4	5	4	249	28.7	10.84	24.04	4	0	12354207	1
FALSE	100	High	Master Protein	Q8N9T8	Protein KRI1 homolog OS=Homo sapiens OX=9606 GN=KRI1 PE=1 SV=3	9	4	5	4	703	82.5	5.14	24	4	0	9.076e+06	1
FALSE	100	High	Master Protein	Q7Z417	Nuclear fragile X mental retardation-interacting protein 2 OS=Homo sapiens OX=9606 GN=NUFIP2 PE=1 SV=1	15	5	6	5	695	76.1	8.7	23.96	5	0	3.61165e+06	1
FALSE	100	High	Master Protein	O43242	26S proteasome non-ATPase regulatory subunit 3 OS=Homo sapiens OX=9606 GN=PSMD3 PE=1 SV=2	17	4	5	4	534	60.9	8.44	23.92	4	0	8.23036e+06	1
FALSE	100	High	Master Protein	P82933	28S ribosomal protein S9, mitochondrial OS=Homo sapiens OX=9606 GN=MRPS9 PE=1 SV=2	20	5	6	5	396	45.8	9.51	23.63	5	0	5.84401e+06	1
FALSE		High	Master Protein	P53621	Coatomer subunit alpha OS=Homo sapiens OX=9606 GN=COPA PE=1 SV=2	8	5	6	5	1224	138.3	7.66	23.54	5	0		1
FALSE	100	High	Master Protein	Q92552	28S ribosomal protein S27, mitochondrial OS=Homo sapiens OX=9606 GN=MRPS27 PE=1 SV=3	21	4	5	4	414	47.6	6.18	23.49	4	0	5.07906e+06	1
FALSE	100	High	Master Protein	Q02338	D-beta-hydroxybutyrate dehydrogenase, mitochondrial OS=Homo sapiens OX=9606 GN=BDH1 PE=1 SV=3	22	4	5	4	343	38.1	8.95	23.42	4	0	1.30975e+06	1
FALSE	100	High	Master Protein	Q6P179	Endoplasmic reticulum aminopeptidase 2 OS=Homo sapiens OX=9606 GN=ERAP2 PE=1 SV=2	9	5	6	5	960	110.4	6.71	23.42	5	0	6.0985e+06	1
FALSE	100	High	Master Protein	P61619	Protein transport protein Sec61 subunit alpha isoform 1 OS=Homo sapiens OX=9606 GN=SEC61A1 PE=1 SV=2	17	3	5	3	476	52.2	8.06	23.33	3	0	1.34586e+06	1
FALSE	100	High	Master Protein	P33993	DNA replication licensing factor MCM7 OS=Homo sapiens OX=9606 GN=MCM7 PE=1 SV=4	14	6	6	6	719	81.3	6.46	23.23	6	0	4.47695e+06	1
FALSE	100	High	Master Protein	Q5XKP0	MICOS complex subunit MIC13 OS=Homo sapiens OX=9606 GN=MICOS13 PE=1 SV=1	42	3	5	3	118	13.1	9.42	23.06	3	0	1272879	1
FALSE	100	High	Master Protein	P01130	Low-density lipoprotein receptor OS=Homo sapiens OX=9606 GN=LDLR PE=1 SV=1	12	6	6	6	860	95.3	5.05	23.03	6	0	5.96096e+06	1
FALSE	100	High	Master Protein	P61247	40S ribosomal protein S3a OS=Homo sapiens OX=9606 GN=RPS3A PE=1 SV=2	25	3	5	3	264	29.9	9.73	22.93	3	0	1.84758e+06	1
FALSE	100	High	Master Protein	Q6PD62	RNA polymerase-associated protein CTR9 homolog OS=Homo sapiens OX=9606 GN=CTR9 PE=1 SV=1	6	4	5	4	1173	133.4	6.77	22.9	4	0	4.69759e+06	1
FALSE	100	High	Master Protein	Q14966	Zinc finger protein 638 OS=Homo sapiens OX=9606 GN=ZNF638 PE=1 SV=2	5	6	6	6	1978	220.5	6.38	22.89	6	0	5.30674e+06	1
FALSE	100	High	Master Protein	P46087	Probable 28S rRNA (cytosine(4447)-C(5))-methyltransferase OS=Homo sapiens OX=9606 GN=NOP2 PE=1 SV=2	12	6	6	6	812	89.2	9.23	22.71	6	0	1.00035e+07	1
FALSE	100	High	Master Protein	Q5SY16	Polynucleotide 5'-hydroxyl-kinase NOL9 OS=Homo sapiens OX=9606 GN=NOL9 PE=1 SV=1	12	4	5	4	702	79.3	9.13	22.71	4	0	5.16953e+06	1
FALSE	100	High	Master Protein	Q13242	Serine/arginine-rich splicing factor 9 OS=Homo sapiens OX=9606 GN=SRSF9 PE=1 SV=1	23	4	5	4	221	25.5	8.65	22.64	4	0	1.08664e+07	1
FALSE	100	High	Master Protein	P51532	Transcription activator BRG1 OS=Homo sapiens OX=9606 GN=SMARCA4 PE=1 SV=2	4	4	5	3	1647	184.5	7.88	22.54	4	1	4.8966e+06	1
FALSE	100	High	Master Protein	P05787	Keratin, type II cytoskeletal 8 OS=Homo sapiens OX=9606 GN=KRT8 PE=1 SV=7	17	6	6	5	483	53.7	5.59	22.52	6	0	14083082	1
FALSE	100	High	Master Protein	P62424	60S ribosomal protein L7a OS=Homo sapiens OX=9606 GN=RPL7A PE=1 SV=2	14	4	5	4	266	30	10.61	22.49	4	0	1.78493e+07	1
FALSE	100	High	Master Protein	Q92665	28S ribosomal protein S31, mitochondrial OS=Homo sapiens OX=9606 GN=MRPS31 PE=1 SV=3	17	5	6	5	395	45.3	9.29	22.42	5	0	2.93824e+06	1
FALSE	100	High	Master Protein	Q8WUM0	Nuclear pore complex protein Nup133 OS=Homo sapiens OX=9606 GN=NUP133 PE=1 SV=2	7	4	5	4	1156	128.9	5.1	22.32	4	0	2.94551e+06	1
FALSE	100	High	Master Protein	O75323	Protein NipSnap homolog 2 OS=Homo sapiens OX=9606 GN=NIPSNAP2 PE=1 SV=1	21	3	5	3	286	33.7	9.36	22.26	3	0	1.96211e+07	1
FALSE	100	High	Master Protein	Q9H2P0	Activity-dependent neuroprotector homeobox protein OS=Homo sapiens OX=9606 GN=ADNP PE=1 SV=1	8	4	5	4	1102	123.5	7.34	22.13	4	0	4.01401e+06	1
FALSE	100	High	Master Protein	Q12874	Splicing factor 3A subunit 3 OS=Homo sapiens OX=9606 GN=SF3A3 PE=1 SV=1	11	3	5	3	501	58.8	5.38	22.02	3	0	4.84744e+06	1
FALSE	100	High	Master Protein	Q9H0G5	Nuclear speckle splicing regulatory protein 1 OS=Homo sapiens OX=9606 GN=NSRP1 PE=1 SV=1	6	2	5	2	558	66.4	8.84	22.01	2	0	1.11735e+06	1
FALSE	100	High	Master Protein	Q8IVL5	Prolyl 3-hydroxylase 2 OS=Homo sapiens OX=9606 GN=P3H2 PE=1 SV=1	12	4	5	4	708	80.9	5.71	21.97	4	0	1.79514e+06	1
FALSE	100	High	Master Protein	P82650	28S ribosomal protein S22, mitochondrial OS=Homo sapiens OX=9606 GN=MRPS22 PE=1 SV=1	19	4	5	4	360	41.3	7.9	21.95	4	0	1.0765e+06	1
FALSE	100	High	Master Protein	O15091	Mitochondrial ribonuclease P catalytic subunit OS=Homo sapiens OX=9606 GN=KIAA0391 PE=1 SV=2	13	4	5	4	583	67.3	8.78	21.9	4	0	497678	1
FALSE	100	High	Master Protein	Q9NZ01	Very-long-chain enoyl-CoA reductase OS=Homo sapiens OX=9606 GN=TECR PE=1 SV=1	17	5	5	5	308	36	9.45	21.86	5	0	2.07623e+07	1
FALSE	100	High	Master Protein	P36776	Lon protease homolog, mitochondrial OS=Homo sapiens OX=9606 GN=LONP1 PE=1 SV=2	10	5	5	5	959	106.4	6.39	21.85	5	0	1.726e+06	1
FALSE	100	High	Master Protein	Q7Z2T5	TRMT1-like protein OS=Homo sapiens OX=9606 GN=TRMT1L PE=1 SV=2	17	5	5	5	733	81.7	7.88	21.64	5	0	1.29742e+06	1
FALSE	100	High	Master Protein	Q9H0D6	5'-3' exoribonuclease 2 OS=Homo sapiens OX=9606 GN=XRN2 PE=1 SV=1	8	4	5	4	950	108.5	7.47	21.63	4	0	3.16545e+06	1
FALSE	100	High	Master Protein	Q14697	Neutral alpha-glucosidase AB OS=Homo sapiens OX=9606 GN=GANAB PE=1 SV=3	10	4	5	4	944	106.8	6.14	21.59	4	0	1.0068e+06	1
FALSE	100	High	Master Protein	P55884	Eukaryotic translation initiation factor 3 subunit B OS=Homo sapiens OX=9606 GN=EIF3B PE=1 SV=3	12	5	5	5	814	92.4	5	21.55	5	0	3.76255e+06	1
FALSE	100	High	Master Protein	P48735	Isocitrate dehydrogenase [NADP], mitochondrial OS=Homo sapiens OX=9606 GN=IDH2 PE=1 SV=2	16	5	5	5	452	50.9	8.69	21.53	5	0	1.30692e+07	1
FALSE	100	High	Master Protein	P26640	Valine--tRNA ligase OS=Homo sapiens OX=9606 GN=VARS PE=1 SV=4	10	5	5	5	1264	140.4	7.59	21.36	5	0	4.10871e+06	1
FALSE	100	High	Master Protein	P60228	Eukaryotic translation initiation factor 3 subunit E OS=Homo sapiens OX=9606 GN=EIF3E PE=1 SV=1	16	4	5	4	445	52.2	6.04	21.32	4	0	1.95357e+06	1
FALSE	100	High	Master Protein	P51398	28S ribosomal protein S29, mitochondrial OS=Homo sapiens OX=9606 GN=DAP3 PE=1 SV=1	18	4	5	4	398	45.5	8.88	21.32	4	0	7.82204e+06	1
FALSE	100	High	Master Protein	Q03518	Antigen peptide transporter 1 OS=Homo sapiens OX=9606 GN=TAP1 PE=1 SV=2	13	5	5	5	808	87.2	8.02	21.27	5	0	4.06795e+06	1
FALSE	100	High	Master Protein	Q15717	ELAV-like protein 1 OS=Homo sapiens OX=9606 GN=ELAVL1 PE=1 SV=2	29	5	5	5	326	36.1	9.17	21.27	5	0	1.01327e+07	1
FALSE	100	High	Master Protein	Q6NZY4	Zinc finger CCHC domain-containing protein 8 OS=Homo sapiens OX=9606 GN=ZCCHC8 PE=1 SV=2	11	4	5	4	707	78.5	4.87	21.22	4	0	5.59223e+06	1
FALSE	100	High	Master Protein	Q9BU23	Lipase maturation factor 2 OS=Homo sapiens OX=9606 GN=LMF2 PE=1 SV=2	11	5	5	5	707	79.6	10.1	21.15	5	0	2.26383e+06	1
FALSE	100	High	Master Protein	P62829	60S ribosomal protein L23 OS=Homo sapiens OX=9606 GN=RPL23 PE=1 SV=1	27	3	5	3	140	14.9	10.51	21.09	3	0	2853685	1
FALSE	100	High	Master Protein	Q15637	Splicing factor 1 OS=Homo sapiens OX=9606 GN=SF1 PE=1 SV=4	17	5	5	5	639	68.3	8.98	21.06	5	0	8326010	1
FALSE	100	High	Master Protein	Q9NZ08	Endoplasmic reticulum aminopeptidase 1 OS=Homo sapiens OX=9606 GN=ERAP1 PE=1 SV=3	9	4	5	4	941	107.2	6.46	20.88	4	0	3.7242e+06	1
FALSE	100	High	Master Protein	P06748	Nucleophosmin OS=Homo sapiens OX=9606 GN=NPM1 PE=1 SV=2	21	3	5	3	294	32.6	4.78	20.87	3	0	1.24162e+06	1
FALSE	100	High	Master Protein	Q16891	MICOS complex subunit MIC60 OS=Homo sapiens OX=9606 GN=IMMT PE=1 SV=1	9	4	5	4	758	83.6	6.48	20.86	4	0	847898	1
FALSE	100	High	Master Protein	Q5BKZ1	DBIRD complex subunit ZNF326 OS=Homo sapiens OX=9606 GN=ZNF326 PE=1 SV=2	13	4	5	4	582	65.6	5.15	20.8	4	0	8.71953e+06	1
FALSE	100	High	Master Protein	Q9Y2P8	RNA 3'-terminal phosphate cyclase-like protein OS=Homo sapiens OX=9606 GN=RCL1 PE=1 SV=3	26	5	5	5	373	40.8	9.26	20.69	5	0	5.34206e+06	1
FALSE	100	High	Master Protein	Q9UQ90	Paraplegin OS=Homo sapiens OX=9606 GN=SPG7 PE=1 SV=2	9	4	5	4	795	88.2	8.69	20.36	4	0	826116	1
FALSE	100	High	Master Protein	Q9H936	Mitochondrial glutamate carrier 1 OS=Homo sapiens OX=9606 GN=SLC25A22 PE=1 SV=1	19	4	5	4	323	34.4	9.29	20.34	4	0	5.68741e+06	1
FALSE	100	High	Master Protein	P20339	Ras-related protein Rab-5A OS=Homo sapiens OX=9606 GN=RAB5A PE=1 SV=2	27	3	5	3	215	23.6	8.15	20.33	3	0	4.02921e+06	1
FALSE	100	High	Master Protein	Q03519	Antigen peptide transporter 2 OS=Homo sapiens OX=9606 GN=TAP2 PE=1 SV=1	9	3	6	3	686	75.6	8.02	20.17	3	0	500206	1
FALSE	100	High	Master Protein	Q16777	Histone H2A type 2-C OS=Homo sapiens OX=9606 GN=HIST2H2AC PE=1 SV=4	46	3	4	1	129	14	10.9	19.97	3	2	21322540	1
FALSE	100	High	Master Protein	P45880	Voltage-dependent anion-selective channel protein 2 OS=Homo sapiens OX=9606 GN=VDAC2 PE=1 SV=2	24	4	4	4	294	31.5	7.56	19.96	4	0	6.06245e+06	1
FALSE	100	High	Master Protein	Q5JTV8	Torsin-1A-interacting protein 1 OS=Homo sapiens OX=9606 GN=TOR1AIP1 PE=1 SV=2	8	2	4	2	583	66.2	8.18	19.83	2	0	3011924	1
FALSE	100	High	Master Protein	Q7L2E3	ATP-dependent RNA helicase DHX30 OS=Homo sapiens OX=9606 GN=DHX30 PE=1 SV=1	8	5	5	5	1194	133.9	8.78	19.77	5	0	5.42524e+06	1
FALSE	100	High	Master Protein	O15371	Eukaryotic translation initiation factor 3 subunit D OS=Homo sapiens OX=9606 GN=EIF3D PE=1 SV=1	18	4	4	4	548	63.9	6.05	19.75	4	0	1.88734e+06	1
FALSE	100	High	Master Protein	P55084	Trifunctional enzyme subunit beta, mitochondrial OS=Homo sapiens OX=9606 GN=HADHB PE=1 SV=3	23	4	4	4	474	51.3	9.41	19.67	4	0	1.83208e+06	1
FALSE	100	High	Master Protein	Q08J23	tRNA (cytosine(34)-C(5))-methyltransferase OS=Homo sapiens OX=9606 GN=NSUN2 PE=1 SV=2	7	4	5	4	767	86.4	6.77	19.65	4	0	4.69459e+06	1
FALSE	100	High	Master Protein	P61019	Ras-related protein Rab-2A OS=Homo sapiens OX=9606 GN=RAB2A PE=1 SV=1	23	4	5	4	212	23.5	6.54	19.64	4	0	9.21619e+06	1
FALSE	100	High	Master Protein	Q8IXT5	RNA-binding protein 12B OS=Homo sapiens OX=9606 GN=RBM12B PE=1 SV=2	5	3	5	3	1001	118	6.81	19.53	3	0	6.84724e+06	1
FALSE	100	High	Master Protein	Q5SSJ5	Heterochromatin protein 1-binding protein 3 OS=Homo sapiens OX=9606 GN=HP1BP3 PE=1 SV=1	9	3	4	3	553	61.2	9.67	19.48	3	0	5.54895e+06	1
FALSE	100	High	Master Protein	P38919	Eukaryotic initiation factor 4A-III OS=Homo sapiens OX=9606 GN=EIF4A3 PE=1 SV=4	18	4	5	4	411	46.8	6.73	19.41	4	0	5.63858e+06	1
FALSE		High	Master Protein	Q9NZB2	Constitutive coactivator of PPAR-gamma-like protein 1 OS=Homo sapiens OX=9606 GN=FAM120A PE=1 SV=2	8	5	5	5	1118	121.8	8.88	19.36	5	0		1
FALSE	100	High	Master Protein	Q99878	Histone H2A type 1-J OS=Homo sapiens OX=9606 GN=HIST1H2AJ PE=1 SV=3	46	3	4	1	128	13.9	10.89	19.17	3	0	236603	1
FALSE	100	High	Master Protein	Q5H9U9	Probable ATP-dependent RNA helicase DDX60-like OS=Homo sapiens OX=9606 GN=DDX60L PE=2 SV=2	4	5	5	5	1706	197.5	8.29	19	5	0	1.29975e+06	1
FALSE	100	High	Master Protein	P28300	Protein-lysine 6-oxidase OS=Homo sapiens OX=9606 GN=LOX PE=1 SV=2	25	4	4	4	417	46.9	8.09	18.99	4	0	2643763	1
FALSE	100	High	Master Protein	Q86UY5	Protein FAM83A OS=Homo sapiens OX=9606 GN=FAM83A PE=1 SV=1	11	3	5	3	434	47.4	8.82	18.91	3	0	2.15663e+06	1
FALSE	100	High	Master Protein	O94851	[F-actin]-monooxygenase MICAL2 OS=Homo sapiens OX=9606 GN=MICAL2 PE=1 SV=1	7	5	5	5	1124	126.6	8.65	18.68	5	0	524048	1
FALSE	100	High	Master Protein	O00411	DNA-directed RNA polymerase, mitochondrial OS=Homo sapiens OX=9606 GN=POLRMT PE=1 SV=2	5	3	4	3	1230	138.5	8.98	18.57	3	0	420817	1
FALSE	100	High	Master Protein	Q02878	60S ribosomal protein L6 OS=Homo sapiens OX=9606 GN=RPL6 PE=1 SV=3	18	3	4	3	288	32.7	10.58	18.55	3	0	8.74446e+06	1
FALSE	100	High	Master Protein	Q9UJV9	Probable ATP-dependent RNA helicase DDX41 OS=Homo sapiens OX=9606 GN=DDX41 PE=1 SV=2	7	3	4	3	622	69.8	6.84	18.46	3	0	1.2803e+07	1
FALSE	100	High	Master Protein	Q6P1M0	Long-chain fatty acid transport protein 4 OS=Homo sapiens OX=9606 GN=SLC27A4 PE=1 SV=1	8	3	5	3	643	72	8.47	18.35	3	0	1.82375e+06	1
FALSE	100	High	Master Protein	Q9H0H5	Rac GTPase-activating protein 1 OS=Homo sapiens OX=9606 GN=RACGAP1 PE=1 SV=1	10	3	4	3	632	71	8.88	18.24	3	0	2.55819e+06	1
FALSE	100	High	Master Protein	P05121	Plasminogen activator inhibitor 1 OS=Homo sapiens OX=9606 GN=SERPINE1 PE=1 SV=1	16	3	4	3	402	45	7.2	18.23	3	0	1.9523e+06	1
FALSE	100	High	Master Protein	P18124	60S ribosomal protein L7 OS=Homo sapiens OX=9606 GN=RPL7 PE=1 SV=1	22	4	5	4	248	29.2	10.65	18.14	4	0	1.57364e+07	1
FALSE		High	Master Protein	Q8NFD5	AT-rich interactive domain-containing protein 1B OS=Homo sapiens OX=9606 GN=ARID1B PE=1 SV=2	4	4	4	3	2236	236	6.73	17.93	4	0		1
FALSE	100	High	Master Protein	Q14137	Ribosome biogenesis protein BOP1 OS=Homo sapiens OX=9606 GN=BOP1 PE=1 SV=2	13	4	4	4	746	83.6	6.19	17.93	4	0	488563	1
FALSE	100	High	Master Protein	Q96ME7	Zinc finger protein 512 OS=Homo sapiens OX=9606 GN=ZNF512 PE=1 SV=2	11	4	4	4	567	64.6	9.76	17.89	4	0	2.42978e+06	1
FALSE	100	High	Master Protein	Q13148	TAR DNA-binding protein 43 OS=Homo sapiens OX=9606 GN=TARDBP PE=1 SV=1	22	4	4	4	414	44.7	6.19	17.79	4	0	2.67565e+06	1
FALSE	100	High	Master Protein	Q9NRL2	Bromodomain adjacent to zinc finger domain protein 1A OS=Homo sapiens OX=9606 GN=BAZ1A PE=1 SV=2	5	4	4	4	1556	178.6	6.6	17.64	4	0	1.54525e+06	1
FALSE	100	High	Master Protein	Q8WVX9	Fatty acyl-CoA reductase 1 OS=Homo sapiens OX=9606 GN=FAR1 PE=1 SV=1	14	5	5	5	515	59.3	9.17	17.64	5	0	4.47854e+06	1
FALSE	100	High	Master Protein	Q92759	General transcription factor IIH subunit 4 OS=Homo sapiens OX=9606 GN=GTF2H4 PE=1 SV=1	19	4	4	4	462	52.2	9.04	17.64	4	0	2.55481e+06	1
FALSE	100	High	Master Protein	Q9BUF5	Tubulin beta-6 chain OS=Homo sapiens OX=9606 GN=TUBB6 PE=1 SV=1	15	3	4	2	446	49.8	4.88	17.6	3	0	479678	1
FALSE	100	High	Master Protein	P27105	Erythrocyte band 7 integral membrane protein OS=Homo sapiens OX=9606 GN=STOM PE=1 SV=3	20	3	4	3	288	31.7	7.88	17.42	3	0	13700681	1
FALSE	100	High	Master Protein	O43660	Pleiotropic regulator 1 OS=Homo sapiens OX=9606 GN=PLRG1 PE=1 SV=1	15	3	4	3	514	57.2	9.17	17.41	3	0	1.18793e+06	1
FALSE	100	High	Master Protein	Q14146	Unhealthy ribosome biogenesis protein 2 homolog OS=Homo sapiens OX=9606 GN=URB2 PE=1 SV=2	4	3	4	3	1524	170.4	7.31	17.33	3	0	397368	1
FALSE	100	High	Master Protein	P46777	60S ribosomal protein L5 OS=Homo sapiens OX=9606 GN=RPL5 PE=1 SV=3	18	3	4	3	297	34.3	9.72	17.29	3	0	5.7778e+06	1
FALSE	100	High	Master Protein	P40616	ADP-ribosylation factor-like protein 1 OS=Homo sapiens OX=9606 GN=ARL1 PE=1 SV=1	35	4	4	4	181	20.4	5.72	17.25	4	0	1.90894e+06	1
FALSE	100	High	Master Protein	Q9BQ39	ATP-dependent RNA helicase DDX50 OS=Homo sapiens OX=9606 GN=DDX50 PE=1 SV=1	11	4	4	3	737	82.5	9.17	17.23	4	0	601567	1
FALSE	100	High	Master Protein	P19784	Casein kinase II subunit alpha' OS=Homo sapiens OX=9606 GN=CSNK2A2 PE=1 SV=1	20	4	4	4	350	41.2	8.56	17.22	4	0	4473645	1
FALSE		High	Master Protein	P61106	Ras-related protein Rab-14 OS=Homo sapiens OX=9606 GN=RAB14 PE=1 SV=4	14	2	3	2	215	23.9	6.21	17.2	2	0		1
FALSE	100	High	Master Protein	P63010	AP-2 complex subunit beta OS=Homo sapiens OX=9606 GN=AP2B1 PE=1 SV=1	7	3	4	3	937	104.5	5.38	17.14	3	0	2.04802e+06	1
FALSE	100	High	Master Protein	P33947	ER lumen protein-retaining receptor 2 OS=Homo sapiens OX=9606 GN=KDELR2 PE=1 SV=1	18	3	3	3	212	24.4	8.72	17.13	3	0	1.01951e+06	1
FALSE	100	High	Master Protein	P51148	Ras-related protein Rab-5C OS=Homo sapiens OX=9606 GN=RAB5C PE=1 SV=2	15	2	4	2	216	23.5	8.41	17.09	2	0	2.06709e+06	1
FALSE	100	High	Master Protein	Q9UBU9	Nuclear RNA export factor 1 OS=Homo sapiens OX=9606 GN=NXF1 PE=1 SV=1	11	3	4	3	619	70.1	8.51	17.09	3	0	814422	1
FALSE	100	High	Master Protein	P0DMV9	Heat shock 70 kDa protein 1B OS=Homo sapiens OX=9606 GN=HSPA1B PE=1 SV=1	10	4	4	2	641	70	5.66	17.07	4	0	3.54446e+06	1
FALSE	100	High	Master Protein	Q96EY1	DnaJ homolog subfamily A member 3, mitochondrial OS=Homo sapiens OX=9606 GN=DNAJA3 PE=1 SV=2	11	4	4	4	480	52.5	9.26	17.02	4	0	4.60065e+06	1
FALSE	100	High	Master Protein	Q96DI7	U5 small nuclear ribonucleoprotein 40 kDa protein OS=Homo sapiens OX=9606 GN=SNRNP40 PE=1 SV=1	25	3	3	3	357	39.3	8.1	16.98	3	0	3.24251e+06	1
FALSE	100	High	Master Protein	P52948	Nuclear pore complex protein Nup98-Nup96 OS=Homo sapiens OX=9606 GN=NUP98 PE=1 SV=4	4	4	4	4	1817	197.5	6.4	16.93	4	0	2.98073e+06	1
FALSE	100	High	Master Protein	Q8TDN6	Ribosome biogenesis protein BRX1 homolog OS=Homo sapiens OX=9606 GN=BRIX1 PE=1 SV=2	16	2	3	2	353	41.4	9.92	16.89	2	0	2794884	1
FALSE	100	High	Master Protein	P50750	Cyclin-dependent kinase 9 OS=Homo sapiens OX=9606 GN=CDK9 PE=1 SV=3	18	4	4	4	372	42.8	8.79	16.87	4	0	1.58109e+06	1
FALSE	100	High	Master Protein	Q14739	Delta(14)-sterol reductase OS=Homo sapiens OX=9606 GN=LBR PE=1 SV=2	7	2	4	2	615	70.7	9.36	16.86	2	0	4107325	1
FALSE	100	High	Master Protein	O14497	AT-rich interactive domain-containing protein 1A OS=Homo sapiens OX=9606 GN=ARID1A PE=1 SV=3	4	4	4	3	2285	241.9	6.7	16.83	4	0	1.88201e+06	1
FALSE	100	High	Master Protein	Q04837	Single-stranded DNA-binding protein, mitochondrial OS=Homo sapiens OX=9606 GN=SSBP1 PE=1 SV=1	38	4	4	4	148	17.2	9.6	16.78	4	0	3.37485e+06	1
FALSE	100	High	Master Protein	Q86W42	THO complex subunit 6 homolog OS=Homo sapiens OX=9606 GN=THOC6 PE=1 SV=1	14	3	4	3	341	37.5	7.43	16.75	3	0	2352184	1
FALSE	100	High	Master Protein	P16144	Integrin beta-4 OS=Homo sapiens OX=9606 GN=ITGB4 PE=1 SV=5	4	3	4	3	1822	202	6.09	16.75	3	0	2.81859e+06	1
FALSE	100	High	Master Protein	Q8IY21	Probable ATP-dependent RNA helicase DDX60 OS=Homo sapiens OX=9606 GN=DDX60 PE=1 SV=3	3	3	4	3	1712	197.7	7.59	16.73	3	0	1.55869e+06	1
FALSE	100	High	Master Protein	P49821	NADH dehydrogenase [ubiquinone] flavoprotein 1, mitochondrial OS=Homo sapiens OX=9606 GN=NDUFV1 PE=1 SV=4	20	4	4	4	464	50.8	8.21	16.67	4	0	3.73087e+06	1
FALSE	100	High	Master Protein	Q13310	Polyadenylate-binding protein 4 OS=Homo sapiens OX=9606 GN=PABPC4 PE=1 SV=1	8	3	4	3	644	70.7	9.26	16.66	3	0	279069	1
FALSE	100	High	Master Protein	Q13610	Periodic tryptophan protein 1 homolog OS=Homo sapiens OX=9606 GN=PWP1 PE=1 SV=1	7	2	4	2	501	55.8	4.77	16.59	2	0	776196	1
FALSE	100	High	Master Protein	Q9P2N5	RNA-binding protein 27 OS=Homo sapiens OX=9606 GN=RBM27 PE=1 SV=2	5	2	3	2	1060	118.6	9.19	16.51	2	0	1.07906e+06	1
FALSE	100	High	Master Protein	Q8IUH3	RNA-binding protein 45 OS=Homo sapiens OX=9606 GN=RBM45 PE=1 SV=1	11	3	4	3	476	53.5	7.17	16.48	3	0	473179	1
FALSE	100	High	Master Protein	P49590	Probable histidine--tRNA ligase, mitochondrial OS=Homo sapiens OX=9606 GN=HARS2 PE=1 SV=1	17	4	4	4	506	56.9	8.24	16.44	4	0	339330	1
FALSE	100	High	Master Protein	Q9Y4W2	Ribosomal biogenesis protein LAS1L OS=Homo sapiens OX=9606 GN=LAS1L PE=1 SV=2	11	4	4	4	734	83	4.73	16.26	4	0	7.52438e+06	1
FALSE	100	High	Master Protein	Q99848	Probable rRNA-processing protein EBP2 OS=Homo sapiens OX=9606 GN=EBNA1BP2 PE=1 SV=2	18	3	4	3	306	34.8	10.1	16.2	3	0	1.48128e+07	1
FALSE	100	High	Master Protein	P02666	Beta-casein precursor	15	3	4	3	224	25.1	5.35	16.18	3	0	4.56963e+06	1
FALSE	100	High	Master Protein	O00267	Transcription elongation factor SPT5 OS=Homo sapiens OX=9606 GN=SUPT5H PE=1 SV=1	5	3	4	3	1087	120.9	5.06	16.07	3	0	1.13809e+06	1
FALSE	100	High	Master Protein	O15269	Serine palmitoyltransferase 1 OS=Homo sapiens OX=9606 GN=SPTLC1 PE=1 SV=1	10	3	4	3	473	52.7	6.01	16.07	3	0	3.22894e+06	1
FALSE	100	High	Master Protein	Q9Y224	RNA transcription, translation and transport factor protein OS=Homo sapiens OX=9606 GN=RTRAF PE=1 SV=1	24	3	4	3	244	28.1	6.65	16.04	3	0	2971225	1
FALSE	100	High	Master Protein	O00148	ATP-dependent RNA helicase DDX39A OS=Homo sapiens OX=9606 GN=DDX39A PE=1 SV=2	11	2	3	2	427	49.1	5.68	16.01	2	0	7.99987e+06	1
FALSE	100	High	Master Protein	O94973	AP-2 complex subunit alpha-2 OS=Homo sapiens OX=9606 GN=AP2A2 PE=1 SV=2	9	4	4	3	939	103.9	6.96	15.73	4	1	5478014	1
FALSE		High	Master Protein	Q9Y2R5	28S ribosomal protein S17, mitochondrial OS=Homo sapiens OX=9606 GN=MRPS17 PE=1 SV=1	38	2	3	2	130	14.5	9.85	15.69	2	0		1
FALSE	100	High	Master Protein	Q9UJA5	tRNA (adenine(58)-N(1))-methyltransferase non-catalytic subunit TRM6 OS=Homo sapiens OX=9606 GN=TRMT6 PE=1 SV=1	14	4	4	4	497	55.8	7.55	15.65	4	0	3.38949e+06	1
FALSE	100	High	Master Protein	Q6ZRV2	Protein FAM83H OS=Homo sapiens OX=9606 GN=FAM83H PE=1 SV=3	7	4	4	4	1179	127	6.98	15.54	4	0	1.08491e+06	1
FALSE		High	Master Protein	P52789	Hexokinase-2 OS=Homo sapiens OX=9606 GN=HK2 PE=1 SV=2	6	3	4	3	917	102.3	6.05	15.51	3	0		1
FALSE	100	High	Master Protein	P28288	ATP-binding cassette sub-family D member 3 OS=Homo sapiens OX=9606 GN=ABCD3 PE=1 SV=1	10	4	4	4	659	75.4	9.36	15.37	4	0	2.92253e+06	1
FALSE		High	Master Protein	O95391	Pre-mRNA-splicing factor SLU7 OS=Homo sapiens OX=9606 GN=SLU7 PE=1 SV=2	9	2	3	2	586	68.3	7.14	15.23	2	0		1
FALSE	100	High	Master Protein	Q86VP6	Cullin-associated NEDD8-dissociated protein 1 OS=Homo sapiens OX=9606 GN=CAND1 PE=1 SV=2	5	4	4	4	1230	136.3	5.78	15.17	4	0	3.7287e+06	1
FALSE	100	High	Master Protein	Q9BW92	Threonine--tRNA ligase, mitochondrial OS=Homo sapiens OX=9606 GN=TARS2 PE=1 SV=1	9	4	4	4	718	81	7.3	14.95	4	0	652701	1
FALSE	100	High	Master Protein	O95758	Polypyrimidine tract-binding protein 3 OS=Homo sapiens OX=9606 GN=PTBP3 PE=1 SV=2	11	2	3	2	552	59.7	9.04	14.83	2	0	307542	1
FALSE		High	Master Protein	Q9UBS4	DnaJ homolog subfamily B member 11 OS=Homo sapiens OX=9606 GN=DNAJB11 PE=1 SV=1	9	3	4	3	358	40.5	6.18	14.8	3	0		1
FALSE	100	High	Master Protein	Q9UBB9	Tuftelin-interacting protein 11 OS=Homo sapiens OX=9606 GN=TFIP11 PE=1 SV=1	5	2	3	2	837	96.8	5.67	14.78	2	0	1.53695e+06	1
FALSE		High	Master Protein	Q8IY17	Neuropathy target esterase OS=Homo sapiens OX=9606 GN=PNPLA6 PE=1 SV=3	5	3	3	3	1375	150.9	7.74	14.69	3	0		1
FALSE	100	High	Master Protein	Q13573	SNW domain-containing protein 1 OS=Homo sapiens OX=9606 GN=SNW1 PE=1 SV=1	15	3	3	3	536	61.5	9.52	14.67	3	0	3.70438e+06	1
FALSE		High	Master Protein	Q9Y4L1	Hypoxia up-regulated protein 1 OS=Homo sapiens OX=9606 GN=HYOU1 PE=1 SV=1	5	2	3	2	999	111.3	5.22	14.65	2	0		1
FALSE	100	High	Master Protein	Q6YN16	Hydroxysteroid dehydrogenase-like protein 2 OS=Homo sapiens OX=9606 GN=HSDL2 PE=1 SV=1	14	3	3	3	418	45.4	7.99	14.59	3	0	3.00514e+06	1
FALSE		High	Master Protein	Q9H8H2	Probable ATP-dependent RNA helicase DDX31 OS=Homo sapiens OX=9606 GN=DDX31 PE=1 SV=2	9	3	3	3	851	94	9.99	14.45	3	0		1
FALSE	100	High	Master Protein	O60832	H/ACA ribonucleoprotein complex subunit DKC1 OS=Homo sapiens OX=9606 GN=DKC1 PE=1 SV=3	11	3	3	3	514	57.6	9.42	14.33	3	0	3499957	1
FALSE	100	High	Master Protein	P05388	60S acidic ribosomal protein P0 OS=Homo sapiens OX=9606 GN=RPLP0 PE=1 SV=1	23	3	3	3	317	34.3	5.97	14.32	3	0	2.38414e+06	1
FALSE	100	High	Master Protein	Q9NVV4	Poly(A) RNA polymerase, mitochondrial OS=Homo sapiens OX=9606 GN=MTPAP PE=1 SV=1	8	2	4	2	582	66.1	9.04	14.19	2	0	2.97118e+06	1
FALSE	100	High	Master Protein	Q9UJX3	Anaphase-promoting complex subunit 7 OS=Homo sapiens OX=9606 GN=ANAPC7 PE=1 SV=4	7	2	4	2	599	66.8	5.64	14.09	2	0	1.65818e+06	1
FALSE	100	High	Master Protein	O95819	Mitogen-activated protein kinase kinase kinase kinase 4 OS=Homo sapiens OX=9606 GN=MAP4K4 PE=1 SV=2	4	2	3	2	1239	142	7.46	14.05	2	0	1.77443e+06	1
FALSE		High	Master Protein	Q6PKG0	La-related protein 1 OS=Homo sapiens OX=9606 GN=LARP1 PE=1 SV=2	6	3	3	3	1096	123.4	8.82	14.03	3	0		1
FALSE		High	Master Protein	P26641	Elongation factor 1-gamma OS=Homo sapiens OX=9606 GN=EEF1G PE=1 SV=3	10	2	3	2	437	50.1	6.67	14.02	2	0		1
FALSE	100	High	Master Protein	Q96I24	Far upstream element-binding protein 3 OS=Homo sapiens OX=9606 GN=FUBP3 PE=1 SV=2	13	3	3	3	572	61.6	8.38	14.01	3	0	7825765	1
FALSE	100	High	Master Protein	O00303	Eukaryotic translation initiation factor 3 subunit F OS=Homo sapiens OX=9606 GN=EIF3F PE=1 SV=1	18	3	3	3	357	37.5	5.45	13.91	3	0	1.73262e+06	1
FALSE	100	High	Master Protein	P52756	RNA-binding protein 5 OS=Homo sapiens OX=9606 GN=RBM5 PE=1 SV=2	8	3	3	3	815	92.1	6.28	13.79	3	0	2.05173e+06	1
FALSE	100	High	Master Protein	Q5JPH6	Probable glutamate--tRNA ligase, mitochondrial OS=Homo sapiens OX=9606 GN=EARS2 PE=1 SV=2	10	2	4	2	523	58.7	8.76	13.75	2	0	399116	1
FALSE	100	High	Master Protein	P32780	General transcription factor IIH subunit 1 OS=Homo sapiens OX=9606 GN=GTF2H1 PE=1 SV=1	7	2	3	2	548	62	8.66	13.73	2	0	519944	1
FALSE	100	High	Master Protein	Q9BZE4	Nucleolar GTP-binding protein 1 OS=Homo sapiens OX=9606 GN=GTPBP4 PE=1 SV=3	11	3	3	3	634	73.9	9.5	13.63	3	0	1.99225e+06	1
FALSE	100	High	Master Protein	Q14980	Nuclear mitotic apparatus protein 1 OS=Homo sapiens OX=9606 GN=NUMA1 PE=1 SV=2	1	2	3	2	2115	238.1	5.78	13.6	2	0	123821	1
FALSE	100	High	Master Protein	P24752	Acetyl-CoA acetyltransferase, mitochondrial OS=Homo sapiens OX=9606 GN=ACAT1 PE=1 SV=1	13	3	3	3	427	45.2	8.85	13.6	3	0	3.00138e+06	1
FALSE	100	High	Master Protein	Q9H0S4	Probable ATP-dependent RNA helicase DDX47 OS=Homo sapiens OX=9606 GN=DDX47 PE=1 SV=1	8	2	3	2	455	50.6	9.1	13.51	2	0	2.74416e+06	1
FALSE	100	High	Master Protein	Q9GZR2	RNA exonuclease 4 OS=Homo sapiens OX=9606 GN=REXO4 PE=1 SV=2	14	3	3	3	422	46.6	9.77	13.48	3	0	1.27654e+06	1
FALSE		High	Master Protein	P35222	Catenin beta-1 OS=Homo sapiens OX=9606 GN=CTNNB1 PE=1 SV=1	6	2	3	2	781	85.4	5.86	13.47	2	0		1
FALSE	100	High	Master Protein	Q12788	Transducin beta-like protein 3 OS=Homo sapiens OX=9606 GN=TBL3 PE=1 SV=2	5	3	4	3	808	89	6.9	13.45	3	0	931377	1
FALSE	100	High	Master Protein	Q14241	Elongin-A OS=Homo sapiens OX=9606 GN=ELOA PE=1 SV=2	9	3	3	3	798	89.9	9.57	13.36	3	0	987942	1
FALSE		High	Master Protein	O60563	Cyclin-T1 OS=Homo sapiens OX=9606 GN=CCNT1 PE=1 SV=1	5	2	3	2	726	80.6	8.78	13.34	2	0		1
FALSE	100	High	Master Protein	O60762	Dolichol-phosphate mannosyltransferase subunit 1 OS=Homo sapiens OX=9606 GN=DPM1 PE=1 SV=1	8	2	3	2	260	29.6	9.57	13.26	2	0	4.68394e+06	1
FALSE	100	High	Master Protein	Q13206	Probable ATP-dependent RNA helicase DDX10 OS=Homo sapiens OX=9606 GN=DDX10 PE=1 SV=2	6	3	3	3	875	100.8	8.63	13.19	3	0	3.62113e+06	1
FALSE	100	High	Master Protein	Q9P035	Very-long-chain (3R)-3-hydroxyacyl-CoA dehydratase 3 OS=Homo sapiens OX=9606 GN=HACD3 PE=1 SV=2	16	3	3	3	362	43.1	8.94	13.16	3	0	4.06402e+06	1
FALSE	100	High	Master Protein	Q9P2J5	Leucine--tRNA ligase, cytoplasmic OS=Homo sapiens OX=9606 GN=LARS PE=1 SV=2	4	2	3	2	1176	134.4	7.3	13.13	2	0	1.46e+06	1
FALSE		High	Master Protein	P08779	Keratin, type I cytoskeletal 16 OS=Homo sapiens OX=9606 GN=KRT16 PE=1 SV=4	11	4	4	1	473	51.2	5.05	13.08	4	0		1
FALSE	100	High	Master Protein	Q9NXH8	Torsin-4A OS=Homo sapiens OX=9606 GN=TOR4A PE=1 SV=2	13	3	3	3	423	46.9	9.94	12.95	3	0	1.33115e+06	1
FALSE	100	High	Master Protein	Q9BVJ6	U3 small nucleolar RNA-associated protein 14 homolog A OS=Homo sapiens OX=9606 GN=UTP14A PE=1 SV=1	6	3	3	3	771	87.9	7.87	12.93	3	0	1.58141e+06	1
FALSE	100	High	Master Protein	P32969	60S ribosomal protein L9 OS=Homo sapiens OX=9606 GN=RPL9 PE=1 SV=1	41	3	3	3	192	21.9	9.95	12.83	3	0	1.17605e+06	1
FALSE	100	High	Master Protein	P05161	Ubiquitin-like protein ISG15 OS=Homo sapiens OX=9606 GN=ISG15 PE=1 SV=5	26	3	3	3	165	17.9	7.44	12.8	3	0	995300	1
FALSE	100	High	Master Protein	Q9GZL7	Ribosome biogenesis protein WDR12 OS=Homo sapiens OX=9606 GN=WDR12 PE=1 SV=2	10	2	3	2	423	47.7	5.9	12.8	2	0	1614528	1
FALSE		High	Master Protein	Q02978	Mitochondrial 2-oxoglutarate/malate carrier protein OS=Homo sapiens OX=9606 GN=SLC25A11 PE=1 SV=3	13	2	3	2	314	34	9.91	12.77	2	0		1
FALSE	100	High	Master Protein	O75494	Serine/arginine-rich splicing factor 10 OS=Homo sapiens OX=9606 GN=SRSF10 PE=1 SV=1	13	3	3	3	262	31.3	11.27	12.7	3	0	20777931	1
FALSE	100	High	Master Protein	P68104	Elongation factor 1-alpha 1 OS=Homo sapiens OX=9606 GN=EEF1A1 PE=1 SV=1	9	2	3	2	462	50.1	9.01	12.68	2	0	2.30931e+06	1
FALSE	100	High	Master Protein	A3KMH1	von Willebrand factor A domain-containing protein 8 OS=Homo sapiens OX=9606 GN=VWA8 PE=1 SV=2	3	3	3	3	1905	214.7	7.4	12.66	3	0	3.48579e+06	1
FALSE	100	High	Master Protein	Q14152	Eukaryotic translation initiation factor 3 subunit A OS=Homo sapiens OX=9606 GN=EIF3A PE=1 SV=1	3	3	3	3	1382	166.5	6.79	12.65	3	0	3415706	1
FALSE	100	High	Master Protein	P19387	DNA-directed RNA polymerase II subunit RPB3 OS=Homo sapiens OX=9606 GN=POLR2C PE=1 SV=2	13	2	3	2	275	31.4	4.92	12.63	2	0	545416	1
FALSE	100	High	Master Protein	Q96TA2	ATP-dependent zinc metalloprotease YME1L1 OS=Homo sapiens OX=9606 GN=YME1L1 PE=1 SV=2	8	3	3	3	773	86.4	8.76	12.61	3	0	1.02235e+06	1
FALSE		High	Master Protein	Q16666	Gamma-interferon-inducible protein 16 OS=Homo sapiens OX=9606 GN=IFI16 PE=1 SV=3	4	2	3	2	785	88.2	9.28	12.56	2	0		1
FALSE		High	Master Protein	P26599	Polypyrimidine tract-binding protein 1 OS=Homo sapiens OX=9606 GN=PTBP1 PE=1 SV=1	8	2	3	2	531	57.2	9.17	12.53	2	0		1
FALSE	100	High	Master Protein	P56537	Eukaryotic translation initiation factor 6 OS=Homo sapiens OX=9606 GN=EIF6 PE=1 SV=1	20	2	3	2	245	26.6	4.68	12.46	2	0	930702	1
FALSE	100	High	Master Protein	P82663	28S ribosomal protein S25, mitochondrial OS=Homo sapiens OX=9606 GN=MRPS25 PE=1 SV=1	31	3	3	3	173	20.1	8.82	12.37	3	0	7.72553e+06	1
FALSE		High	Master Protein	Q5SRE5	Nucleoporin NUP188 homolog OS=Homo sapiens OX=9606 GN=NUP188 PE=1 SV=1	2	2	3	2	1749	195.9	6.73	12.36	2	0		1
FALSE	100	High	Master Protein	O43837	Isocitrate dehydrogenase [NAD] subunit beta, mitochondrial OS=Homo sapiens OX=9606 GN=IDH3B PE=1 SV=2	16	3	3	3	385	42.2	8.46	12.31	3	0	1.67965e+06	1
FALSE	100	High	Master Protein	Q01813	ATP-dependent 6-phosphofructokinase, platelet type OS=Homo sapiens OX=9606 GN=PFKP PE=1 SV=2	5	2	3	2	784	85.5	7.55	12.22	2	0	1.1978e+06	1
FALSE	100	High	Master Protein	Q01085	Nucleolysin TIAR OS=Homo sapiens OX=9606 GN=TIAL1 PE=1 SV=1	13	3	3	2	375	41.6	7.74	12.2	3	1	2.5259e+06	1
FALSE		High	Master Protein	P07814	Bifunctional glutamate/proline--tRNA ligase OS=Homo sapiens OX=9606 GN=EPRS PE=1 SV=5	4	3	3	3	1512	170.5	7.33	12.2	3	0		1
FALSE	100	High	Master Protein	P78316	Nucleolar protein 14 OS=Homo sapiens OX=9606 GN=NOP14 PE=1 SV=3	5	3	3	3	857	97.6	7.58	12.13	3	0	646008	1
FALSE	100	High	Master Protein	Q96CS3	FAS-associated factor 2 OS=Homo sapiens OX=9606 GN=FAF2 PE=1 SV=2	8	2	3	2	445	52.6	5.62	12.12	2	0	1.70702e+06	1
FALSE	100	High	Master Protein	P25205	DNA replication licensing factor MCM3 OS=Homo sapiens OX=9606 GN=MCM3 PE=1 SV=3	7	3	3	3	808	90.9	5.77	12.08	3	0	106391	1
FALSE	100	High	Master Protein	Q6KC79	Nipped-B-like protein OS=Homo sapiens OX=9606 GN=NIPBL PE=1 SV=2	1	2	3	2	2804	315.9	7.91	12.04	2	0	240001	1
FALSE		High	Master Protein	P63162	Small nuclear ribonucleoprotein-associated protein N OS=Homo sapiens OX=9606 GN=SNRPN PE=1 SV=1	19	2	3	2	240	24.6	11.19	12.03	2	0		1
FALSE		High	Master Protein	Q9NYY8	FAST kinase domain-containing protein 2, mitochondrial OS=Homo sapiens OX=9606 GN=FASTKD2 PE=1 SV=1	7	3	3	3	710	81.4	8.05	11.93	3	0		1
FALSE	100	High	Master Protein	P82675	28S ribosomal protein S5, mitochondrial OS=Homo sapiens OX=9606 GN=MRPS5 PE=1 SV=2	9	2	3	2	430	48	9.92	11.93	2	0	4.13405e+06	1
FALSE	100	High	Master Protein	O15260	Surfeit locus protein 4 OS=Homo sapiens OX=9606 GN=SURF4 PE=1 SV=3	11	2	3	2	269	30.4	7.78	11.89	2	0	7.39983e+06	1
FALSE	100	High	Master Protein	Q15084	Protein disulfide-isomerase A6 OS=Homo sapiens OX=9606 GN=PDIA6 PE=1 SV=1	12	3	3	3	440	48.1	5.08	11.86	3	0	298044	1
FALSE	100	High	Master Protein	Q9Y262	Eukaryotic translation initiation factor 3 subunit L OS=Homo sapiens OX=9606 GN=EIF3L PE=1 SV=1	10	3	3	3	564	66.7	6.34	11.83	3	0	3.09333e+06	1
FALSE		High	Master Protein	Q8NDT2	Putative RNA-binding protein 15B OS=Homo sapiens OX=9606 GN=RBM15B PE=1 SV=3	7	3	3	3	890	97.1	9.85	11.82	3	0		1
FALSE	100	High	Master Protein	P08865	40S ribosomal protein SA OS=Homo sapiens OX=9606 GN=RPSA PE=1 SV=4	20	3	3	3	295	32.8	4.87	11.82	3	0	525798	1
FALSE	100	High	Master Protein	Q6NUM9	All-trans-retinol 13,14-reductase OS=Homo sapiens OX=9606 GN=RETSAT PE=1 SV=2	8	3	3	3	610	66.8	8.28	11.8	3	0	3.96332e+06	1
FALSE	100	High	Master Protein	P50281	Matrix metalloproteinase-14 OS=Homo sapiens OX=9606 GN=MMP14 PE=1 SV=3	6	2	3	2	582	65.9	7.77	11.78	2	0	1.58244e+06	1
FALSE	100	High	Master Protein	B5ME19	Eukaryotic translation initiation factor 3 subunit C-like protein OS=Homo sapiens OX=9606 GN=EIF3CL PE=3 SV=1	6	3	3	3	914	105.4	5.64	11.77	3	0	1.87426e+06	1
FALSE	100	High	Master Protein	Q9Y679	Ancient ubiquitous protein 1 OS=Homo sapiens OX=9606 GN=AUP1 PE=1 SV=2	11	2	3	2	410	45.8	8.65	11.77	2	0	2.33248e+06	1
FALSE	100	High	Master Protein	Q15738	Sterol-4-alpha-carboxylate 3-dehydrogenase, decarboxylating OS=Homo sapiens OX=9606 GN=NSDHL PE=1 SV=2	9	2	3	2	373	41.9	8.06	11.76	2	0	1.50419e+06	1
FALSE	100	High	Master Protein	O75489	NADH dehydrogenase [ubiquinone] iron-sulfur protein 3, mitochondrial OS=Homo sapiens OX=9606 GN=NDUFS3 PE=1 SV=1	17	3	3	3	264	30.2	7.5	11.76	3	0	1.73591e+06	1
FALSE		High	Master Protein	Q9H6R4	Nucleolar protein 6 OS=Homo sapiens OX=9606 GN=NOL6 PE=1 SV=2	6	3	3	3	1146	127.5	7.64	11.73	3	0		1
FALSE	100	High	Master Protein	Q14573	Inositol 1,4,5-trisphosphate receptor type 3 OS=Homo sapiens OX=9606 GN=ITPR3 PE=1 SV=2	2	3	3	3	2671	303.9	6.48	11.72	3	0	951689	1
FALSE	100	High	Master Protein	Q14562	ATP-dependent RNA helicase DHX8 OS=Homo sapiens OX=9606 GN=DHX8 PE=1 SV=1	5	3	3	3	1220	139.2	8.32	11.68	3	0	897192	1
FALSE		High	Master Protein	Q9UNX4	WD repeat-containing protein 3 OS=Homo sapiens OX=9606 GN=WDR3 PE=1 SV=1	7	3	3	3	943	106	6.64	11.63	3	0		1
FALSE	100	High	Master Protein	P23396	40S ribosomal protein S3 OS=Homo sapiens OX=9606 GN=RPS3 PE=1 SV=2	21	3	3	3	243	26.7	9.66	11.59	3	0	9764277	1
FALSE	100	High	Master Protein	P41252	Isoleucine--tRNA ligase, cytoplasmic OS=Homo sapiens OX=9606 GN=IARS PE=1 SV=2	5	3	3	3	1262	144.4	6.15	11.59	3	0	769544	1
FALSE	100	High	Master Protein	Q9HCS7	Pre-mRNA-splicing factor SYF1 OS=Homo sapiens OX=9606 GN=XAB2 PE=1 SV=2	5	3	3	3	855	99.9	6.23	11.59	3	0	4.91414e+06	1
FALSE	100	High	Master Protein	P62805	Histone H4 OS=Homo sapiens OX=9606 GN=HIST1H4A PE=1 SV=2	26	3	3	3	103	11.4	11.36	11.47	3	0	3.5931e+07	1
FALSE	100	High	Master Protein	Q9Y619	Mitochondrial ornithine transporter 1 OS=Homo sapiens OX=9606 GN=SLC25A15 PE=1 SV=1	20	3	3	3	301	32.7	9.13	11.38	3	0	386804	1
FALSE	100	High	Master Protein	P40227	T-complex protein 1 subunit zeta OS=Homo sapiens OX=9606 GN=CCT6A PE=1 SV=3	12	3	3	3	531	58	6.68	11.37	3	0	964212	1
FALSE	100	High	Master Protein	Q8TDD1	ATP-dependent RNA helicase DDX54 OS=Homo sapiens OX=9606 GN=DDX54 PE=1 SV=2	6	3	3	3	881	98.5	10.02	11.34	3	0	2.44941e+06	1
FALSE	100	High	Master Protein	Q96HW7	Integrator complex subunit 4 OS=Homo sapiens OX=9606 GN=INTS4 PE=1 SV=2	6	3	3	3	963	108.1	6.44	11.34	3	0	884303	1
FALSE		High	Master Protein	Q14257	Reticulocalbin-2 OS=Homo sapiens OX=9606 GN=RCN2 PE=1 SV=1	13	2	3	2	317	36.9	4.4	11.3	2	0		1
FALSE	100	High	Master Protein	P07237	Protein disulfide-isomerase OS=Homo sapiens OX=9606 GN=P4HB PE=1 SV=3	8	2	3	2	508	57.1	4.87	11.24	2	0	273906	1
FALSE		High	Master Protein	Q96A33	Coiled-coil domain-containing protein 47 OS=Homo sapiens OX=9606 GN=CCDC47 PE=1 SV=1	11	3	3	3	483	55.8	4.87	11.21	3	0		1
FALSE	100	High	Master Protein	O14980	Exportin-1 OS=Homo sapiens OX=9606 GN=XPO1 PE=1 SV=1	6	3	3	3	1071	123.3	6.06	11.13	3	0	376132	1
FALSE	100	High	Master Protein	Q75QN2	Integrator complex subunit 8 OS=Homo sapiens OX=9606 GN=INTS8 PE=1 SV=1	6	3	3	3	995	113	7.05	11.03	3	0	94179	1
FALSE	100	High	Master Protein	Q5T200	Zinc finger CCCH domain-containing protein 13 OS=Homo sapiens OX=9606 GN=ZC3H13 PE=1 SV=1	3	3	3	3	1668	196.5	9.42	11.02	3	0	29861556	1
FALSE	100	High	Master Protein	Q9NVH1	DnaJ homolog subfamily C member 11 OS=Homo sapiens OX=9606 GN=DNAJC11 PE=1 SV=2	9	3	3	3	559	63.2	8.4	10.89	3	0	390053	1
FALSE	100	High	Master Protein	P01889	HLA class I histocompatibility antigen, B-7 alpha chain OS=Homo sapiens OX=9606 GN=HLA-B PE=1 SV=3	11	3	3	1	362	40.4	5.85	10.85	3	0	5.25439e+06	1
FALSE		High	Master Protein	Q9Y678	Coatomer subunit gamma-1 OS=Homo sapiens OX=9606 GN=COPG1 PE=1 SV=1	4	2	3	2	874	97.7	5.47	10.8	2	0		1
FALSE		High	Master Protein	Q9UGP8	Translocation protein SEC63 homolog OS=Homo sapiens OX=9606 GN=SEC63 PE=1 SV=2	8	3	3	3	760	87.9	5.31	10.8	3	0		1
FALSE	100	High	Master Protein	Q9BRZ2	E3 ubiquitin-protein ligase TRIM56 OS=Homo sapiens OX=9606 GN=TRIM56 PE=1 SV=3	7	3	3	3	755	81.4	7.74	10.75	3	0	417210	1
FALSE	100	High	Master Protein	Q8WWI1	LIM domain only protein 7 OS=Homo sapiens OX=9606 GN=LMO7 PE=1 SV=3	4	3	3	3	1683	192.6	8.09	10.72	3	0	1420240	1
FALSE	100	High	Master Protein	P02786	Transferrin receptor protein 1 OS=Homo sapiens OX=9606 GN=TFRC PE=1 SV=2	6	3	3	3	760	84.8	6.61	10.71	3	0	1.07464e+06	1
FALSE	100	High	Master Protein	P62888	60S ribosomal protein L30 OS=Homo sapiens OX=9606 GN=RPL30 PE=1 SV=2	41	3	3	3	115	12.8	9.63	10.68	3	0	4.83149e+06	1
FALSE	100	High	Master Protein	P07199	Major centromere autoantigen B OS=Homo sapiens OX=9606 GN=CENPB PE=1 SV=2	8	3	3	3	599	65.1	4.55	10.45	3	0	2.08164e+06	1
FALSE	100	High	Master Protein	P17987	T-complex protein 1 subunit alpha OS=Homo sapiens OX=9606 GN=TCP1 PE=1 SV=1	7	2	3	2	556	60.3	6.11	10.26	2	0	546738	1
FALSE		High	Master Protein	P13010	X-ray repair cross-complementing protein 5 OS=Homo sapiens OX=9606 GN=XRCC5 PE=1 SV=3	4	2	2	2	732	82.7	5.81	10.1	2	0		1
FALSE	100	High	Master Protein	Q9NP72	Ras-related protein Rab-18 OS=Homo sapiens OX=9606 GN=RAB18 PE=1 SV=1	21	3	3	3	206	23	5.24	9.98	3	0	2686667	1
FALSE	100	High	Master Protein	P53985	Monocarboxylate transporter 1 OS=Homo sapiens OX=9606 GN=SLC16A1 PE=1 SV=3	9	2	2	2	500	53.9	8.66	9.76	2	0	2099911	1
FALSE	100	High	Master Protein	Q8NBJ5	Procollagen galactosyltransferase 1 OS=Homo sapiens OX=9606 GN=COLGALT1 PE=1 SV=1	6	2	2	2	622	71.6	7.31	9.51	2	0	2.8679e+06	1
FALSE	100	High	Master Protein	Q01081	Splicing factor U2AF 35 kDa subunit OS=Homo sapiens OX=9606 GN=U2AF1 PE=1 SV=3	18	2	2	2	240	27.9	8.81	9.49	2	0	1.96791e+06	1
FALSE		High	Master Protein	O75251	NADH dehydrogenase [ubiquinone] iron-sulfur protein 7, mitochondrial OS=Homo sapiens OX=9606 GN=NDUFS7 PE=1 SV=3	23	2	2	2	213	23.5	9.99	9.48	2	0		1
FALSE		High	Master Protein	P48634	Protein PRRC2A OS=Homo sapiens OX=9606 GN=PRRC2A PE=1 SV=3	2	2	2	2	2157	228.7	9.45	9.44	2	0		1
FALSE	100	High	Master Protein	P15880	40S ribosomal protein S2 OS=Homo sapiens OX=9606 GN=RPS2 PE=1 SV=2	11	2	2	2	293	31.3	10.24	9.39	2	0	149127	1
FALSE	100	High	Master Protein	Q8NEW0	Zinc transporter 7 OS=Homo sapiens OX=9606 GN=SLC30A7 PE=2 SV=1	8	2	2	2	376	41.6	6.95	9.36	2	0	856348	1
FALSE		High	Master Protein	Q7Z4W1	L-xylulose reductase OS=Homo sapiens OX=9606 GN=DCXR PE=1 SV=2	18	2	2	2	244	25.9	8.1	9.35	2	0		1
FALSE	100	High	Master Protein	Q3ZCQ8	Mitochondrial import inner membrane translocase subunit TIM50 OS=Homo sapiens OX=9606 GN=TIMM50 PE=1 SV=2	10	2	2	2	353	39.6	8.37	9.16	2	0	980417	1
FALSE		High	Master Protein	Q8IYU8	Calcium uptake protein 2, mitochondrial OS=Homo sapiens OX=9606 GN=MICU2 PE=1 SV=2	10	2	2	2	434	49.6	9.09	8.96	2	0		1
FALSE		High	Master Protein	Q9BQ04	RNA-binding protein 4B OS=Homo sapiens OX=9606 GN=RBM4B PE=1 SV=1	12	2	2	2	359	40.1	6.74	8.93	2	0		1
FALSE	100	High	Master Protein	O95782	AP-2 complex subunit alpha-1 OS=Homo sapiens OX=9606 GN=AP2A1 PE=1 SV=3	4	2	2	1	977	107.5	7.03	8.91	2	0	667469	1
FALSE	100	High	Master Protein	Q8WTT2	Nucleolar complex protein 3 homolog OS=Homo sapiens OX=9606 GN=NOC3L PE=1 SV=1	5	2	2	2	800	92.5	9.17	8.86	2	0	3.56439e+06	1
FALSE		High	Master Protein	Q8WV41	Sorting nexin-33 OS=Homo sapiens OX=9606 GN=SNX33 PE=1 SV=1	9	2	2	2	574	65.2	6.79	8.85	2	0		1
FALSE		High	Master Protein	Q9HAU0	Pleckstrin homology domain-containing family A member 5 OS=Homo sapiens OX=9606 GN=PLEKHA5 PE=1 SV=1	4	2	2	2	1116	127.4	7.53	8.83	2	0		1
FALSE	100	High	Master Protein	Q9H061	Transmembrane protein 126A OS=Homo sapiens OX=9606 GN=TMEM126A PE=1 SV=1	24	2	2	2	195	21.5	9.26	8.82	2	0	238583	1
FALSE	100	High	Master Protein	P23458	Tyrosine-protein kinase JAK1 OS=Homo sapiens OX=9606 GN=JAK1 PE=1 SV=2	4	2	2	2	1154	133.2	7.55	8.81	2	0	853417	1
FALSE	100	High	Master Protein	P57740	Nuclear pore complex protein Nup107 OS=Homo sapiens OX=9606 GN=NUP107 PE=1 SV=1	5	2	2	2	925	106.3	5.43	8.8	2	0	1.01312e+06	1
FALSE	100	High	Master Protein	Q9NY93	Probable ATP-dependent RNA helicase DDX56 OS=Homo sapiens OX=9606 GN=DDX56 PE=1 SV=1	6	2	2	2	547	61.6	9.26	8.72	2	0	3.25852e+06	1
FALSE	100	High	Master Protein	P13807	Glycogen [starch] synthase, muscle OS=Homo sapiens OX=9606 GN=GYS1 PE=1 SV=2	6	2	2	2	737	83.7	6.18	8.7	2	0	849915	1
FALSE	100	High	Master Protein	P62899	60S ribosomal protein L31 OS=Homo sapiens OX=9606 GN=RPL31 PE=1 SV=1	20	2	2	2	125	14.5	10.54	8.69	2	0	1.58709e+06	1
FALSE		High	Master Protein	Q86XL3	Ankyrin repeat and LEM domain-containing protein 2 OS=Homo sapiens OX=9606 GN=ANKLE2 PE=1 SV=4	5	2	2	2	938	104.1	7.09	8.62	2	0		1
FALSE	100	High	Master Protein	P19474	E3 ubiquitin-protein ligase TRIM21 OS=Homo sapiens OX=9606 GN=TRIM21 PE=1 SV=1	8	2	2	2	475	54.1	6.38	8.59	2	0	2.15258e+06	1
FALSE	100	High	Master Protein	P18031	Tyrosine-protein phosphatase non-receptor type 1 OS=Homo sapiens OX=9606 GN=PTPN1 PE=1 SV=1	9	2	2	2	435	49.9	6.27	8.59	2	0	4.76449e+06	1
FALSE	100	High	Master Protein	Q9Y5X1	Sorting nexin-9 OS=Homo sapiens OX=9606 GN=SNX9 PE=1 SV=1	7	2	2	2	595	66.6	5.58	8.58	2	0	2.53718e+06	1
FALSE	100	High	Master Protein	Q8N201	Integrator complex subunit 1 OS=Homo sapiens OX=9606 GN=INTS1 PE=1 SV=2	2	2	2	2	2190	244.1	6.13	8.56	2	0	854666	1
FALSE	100	High	Master Protein	P51659	Peroxisomal multifunctional enzyme type 2 OS=Homo sapiens OX=9606 GN=HSD17B4 PE=1 SV=3	6	2	2	2	736	79.6	8.84	8.55	2	0	1.42576e+06	1
FALSE	100	High	Master Protein	Q9NXE4	Sphingomyelin phosphodiesterase 4 OS=Homo sapiens OX=9606 GN=SMPD4 PE=1 SV=3	5	2	2	2	866	97.7	8.27	8.54	2	0	922870	1
FALSE		High	Master Protein	Q9P2I0	Cleavage and polyadenylation specificity factor subunit 2 OS=Homo sapiens OX=9606 GN=CPSF2 PE=1 SV=2	4	2	2	2	782	88.4	5.11	8.52	2	0		1
FALSE	100	High	Master Protein	P04792	Heat shock protein beta-1 OS=Homo sapiens OX=9606 GN=HSPB1 PE=1 SV=2	23	2	2	2	205	22.8	6.4	8.5	2	0	1.22896e+06	1
FALSE	100	High	Master Protein	Q00610	Clathrin heavy chain 1 OS=Homo sapiens OX=9606 GN=CLTC PE=1 SV=5	3	2	2	2	1675	191.5	5.69	8.47	2	0	1.30533e+06	1
FALSE	100	High	Master Protein	P08621	U1 small nuclear ribonucleoprotein 70 kDa OS=Homo sapiens OX=9606 GN=SNRNP70 PE=1 SV=2	7	2	2	2	437	51.5	9.94	8.44	2	0	2.66525e+06	1
FALSE		High	Master Protein	Q8N6T3	ADP-ribosylation factor GTPase-activating protein 1 OS=Homo sapiens OX=9606 GN=ARFGAP1 PE=1 SV=2	12	2	2	2	406	44.6	5.66	8.44	2	0		1
FALSE		High	Master Protein	O15226	NF-kappa-B-repressing factor OS=Homo sapiens OX=9606 GN=NKRF PE=1 SV=2	7	2	2	2	690	77.6	8.79	8.4	2	0		1
FALSE	100	High	Master Protein	P46778	60S ribosomal protein L21 OS=Homo sapiens OX=9606 GN=RPL21 PE=1 SV=2	21	2	2	2	160	18.6	10.49	8.39	2	0	1.15721e+06	1
FALSE	100	High	Master Protein	Q9BTC0	Death-inducer obliterator 1 OS=Homo sapiens OX=9606 GN=DIDO1 PE=1 SV=5	2	2	2	2	2240	243.7	7.88	8.31	2	0	744174	1
FALSE	100	High	Master Protein	O94925	Glutaminase kidney isoform, mitochondrial OS=Homo sapiens OX=9606 GN=GLS PE=1 SV=1	5	2	2	2	669	73.4	7.77	8.28	2	0	629972	1
FALSE	100	High	Master Protein	Q96QC0	Serine/threonine-protein phosphatase 1 regulatory subunit 10 OS=Homo sapiens OX=9606 GN=PPP1R10 PE=1 SV=1	4	2	2	2	940	99	9.17	8.26	2	0	857734	1
FALSE	100	High	Master Protein	Q96A35	39S ribosomal protein L24, mitochondrial OS=Homo sapiens OX=9606 GN=MRPL24 PE=1 SV=1	17	2	2	2	216	24.9	9.29	8.21	2	0	2.83557e+06	1
FALSE	100	High	Master Protein	P35250	Replication factor C subunit 2 OS=Homo sapiens OX=9606 GN=RFC2 PE=1 SV=3	10	2	2	2	354	39.1	6.44	8.2	2	0	3.0788e+06	1
FALSE	100	High	Master Protein	P62244	40S ribosomal protein S15a OS=Homo sapiens OX=9606 GN=RPS15A PE=1 SV=2	26	2	2	2	130	14.8	10.13	8.2	2	0	5.92025e+06	1
FALSE		High	Master Protein	P12956	X-ray repair cross-complementing protein 6 OS=Homo sapiens OX=9606 GN=XRCC6 PE=1 SV=2	6	2	2	2	609	69.8	6.64	8.2	2	0		1
FALSE	100	High	Master Protein	P0C0L4	Complement C4-A OS=Homo sapiens OX=9606 GN=C4A PE=1 SV=2	2	2	2	2	1744	192.7	7.08	8.08	2	0	3.61255e+06	1
FALSE		High	Master Protein	A6NFI3	Zinc finger protein 316 OS=Homo sapiens OX=9606 GN=ZNF316 PE=1 SV=1	5	2	2	2	1004	108.4	5.31	8.07	2	0		1
FALSE	100	High	Master Protein	Q5T160	Probable arginine--tRNA ligase, mitochondrial OS=Homo sapiens OX=9606 GN=RARS2 PE=1 SV=1	5	2	2	2	578	65.5	8.21	8.05	2	0	1.14492e+06	1
FALSE	100	High	Master Protein	Q14534	Squalene monooxygenase OS=Homo sapiens OX=9606 GN=SQLE PE=1 SV=3	7	2	2	2	574	63.9	8.63	8.05	2	0	230097	1
FALSE	100	High	Master Protein	Q07020	60S ribosomal protein L18 OS=Homo sapiens OX=9606 GN=RPL18 PE=1 SV=2	10	2	2	2	188	21.6	11.72	8.04	2	0	9.46415e+06	1
FALSE	100	High	Master Protein	O14874	[3-methyl-2-oxobutanoate dehydrogenase [lipoamide]] kinase, mitochondrial OS=Homo sapiens OX=9606 GN=BCKDK PE=1 SV=2	10	2	2	2	412	46.3	8.82	8.02	2	0	501904	1
FALSE	100	High	Master Protein	Q9NVH2	Integrator complex subunit 7 OS=Homo sapiens OX=9606 GN=INTS7 PE=1 SV=1	4	2	2	2	962	106.8	8.02	8.02	2	0	469888	1
FALSE	100	High	Master Protein	Q99714	3-hydroxyacyl-CoA dehydrogenase type-2 OS=Homo sapiens OX=9606 GN=HSD17B10 PE=1 SV=3	16	2	2	2	261	26.9	7.78	7.98	2	0	307219	1
FALSE		High	Master Protein	Q96HE7	ERO1-like protein alpha OS=Homo sapiens OX=9606 GN=ERO1A PE=1 SV=2	9	2	3	2	468	54.4	5.68	7.98	2	0		1
FALSE	100	High	Master Protein	Q96I25	Splicing factor 45 OS=Homo sapiens OX=9606 GN=RBM17 PE=1 SV=1	10	2	2	2	401	44.9	5.97	7.96	2	0	1.10033e+06	1
FALSE	100	High	Master Protein	Q07955	Serine/arginine-rich splicing factor 1 OS=Homo sapiens OX=9606 GN=SRSF1 PE=1 SV=2	13	2	2	2	248	27.7	10.36	7.95	2	0	1.01714e+06	1
FALSE	100	High	Master Protein	P31040	Succinate dehydrogenase [ubiquinone] flavoprotein subunit, mitochondrial OS=Homo sapiens OX=9606 GN=SDHA PE=1 SV=2	6	2	2	2	664	72.6	7.39	7.92	2	0	3.17026e+06	1
FALSE	100	High	Master Protein	O75319	RNA/RNP complex-1-interacting phosphatase OS=Homo sapiens OX=9606 GN=DUSP11 PE=1 SV=2	8	2	2	2	377	43.7	9.29	7.91	2	0	1.96235e+06	1
FALSE		High	Master Protein	P14625	Endoplasmin OS=Homo sapiens OX=9606 GN=HSP90B1 PE=1 SV=1	5	2	2	2	803	92.4	4.84	7.86	2	0		1
FALSE		High	Master Protein	O14646	Chromodomain-helicase-DNA-binding protein 1 OS=Homo sapiens OX=9606 GN=CHD1 PE=1 SV=2	2	2	2	2	1710	196.6	7.14	7.85	2	0		1
FALSE	100	High	Master Protein	P40938	Replication factor C subunit 3 OS=Homo sapiens OX=9606 GN=RFC3 PE=1 SV=2	8	2	2	2	356	40.5	8.34	7.85	2	0	3.91935e+06	1
FALSE	100	High	Master Protein	Q8WWY3	U4/U6 small nuclear ribonucleoprotein Prp31 OS=Homo sapiens OX=9606 GN=PRPF31 PE=1 SV=2	8	2	2	2	499	55.4	5.78	7.85	2	0	739519	1
FALSE		High	Master Protein	Q9ULG1	Chromatin-remodeling ATPase INO80 OS=Homo sapiens OX=9606 GN=INO80 PE=1 SV=2	3	2	2	2	1556	176.6	9.5	7.82	2	0		1
FALSE	100	High	Master Protein	Q14157	Ubiquitin-associated protein 2-like OS=Homo sapiens OX=9606 GN=UBAP2L PE=1 SV=2	4	2	2	2	1087	114.5	7.11	7.81	2	0	655178	1
FALSE	100	High	Master Protein	O94874	E3 UFM1-protein ligase 1 OS=Homo sapiens OX=9606 GN=UFL1 PE=1 SV=2	4	2	2	2	794	89.5	6.79	7.79	2	0	1.11971e+06	1
FALSE		High	Master Protein	P61353	60S ribosomal protein L27 OS=Homo sapiens OX=9606 GN=RPL27 PE=1 SV=2	24	2	2	2	136	15.8	10.56	7.78	2	0		1
FALSE	100	High	Master Protein	Q02543	60S ribosomal protein L18a OS=Homo sapiens OX=9606 GN=RPL18A PE=1 SV=2	9	2	2	2	176	20.7	10.71	7.77	2	0	1.86583e+06	1
FALSE	100	High	Master Protein	Q96N66	Lysophospholipid acyltransferase 7 OS=Homo sapiens OX=9606 GN=MBOAT7 PE=1 SV=2	8	2	2	2	472	52.7	8.97	7.76	2	0	1.79422e+06	1
FALSE	100	High	Master Protein	Q01650	Large neutral amino acids transporter small subunit 1 OS=Homo sapiens OX=9606 GN=SLC7A5 PE=1 SV=2	9	2	2	2	507	55	7.72	7.75	2	0	1.944e+06	1
FALSE	100	High	Master Protein	O75151	Lysine-specific demethylase PHF2 OS=Homo sapiens OX=9606 GN=PHF2 PE=1 SV=4	3	2	2	2	1096	120.7	9.17	7.7	2	0	3.01513e+06	1
FALSE	100	High	Master Protein	O95716	Ras-related protein Rab-3D OS=Homo sapiens OX=9606 GN=RAB3D PE=1 SV=1	16	2	2	2	219	24.3	4.93	7.7	2	0	1.38972e+06	1
FALSE		High	Master Protein	Q96CU9	FAD-dependent oxidoreductase domain-containing protein 1 OS=Homo sapiens OX=9606 GN=FOXRED1 PE=1 SV=2	9	2	2	2	486	53.8	7.78	7.7	2	0		1
FALSE	100	High	Master Protein	P42696	RNA-binding protein 34 OS=Homo sapiens OX=9606 GN=RBM34 PE=1 SV=2	10	2	2	2	430	48.5	10.11	7.69	2	0	1.99452e+06	1
FALSE	100	High	Master Protein	Q86Y07	Serine/threonine-protein kinase VRK2 OS=Homo sapiens OX=9606 GN=VRK2 PE=1 SV=3	6	2	2	2	508	58.1	8.84	7.63	2	0	934195	1
FALSE	100	High	Master Protein	Q9NQ55	Suppressor of SWI4 1 homolog OS=Homo sapiens OX=9606 GN=PPAN PE=2 SV=1	6	2	2	2	473	53.2	10.13	7.62	2	0	1.30601e+06	1
FALSE		High	Master Protein	Q08426	Peroxisomal bifunctional enzyme OS=Homo sapiens OX=9606 GN=EHHADH PE=1 SV=3	5	2	2	2	723	79.4	9.14	7.62	2	0		1
FALSE	100	High	Master Protein	O75306	NADH dehydrogenase [ubiquinone] iron-sulfur protein 2, mitochondrial OS=Homo sapiens OX=9606 GN=NDUFS2 PE=1 SV=2	7	2	2	2	463	52.5	7.55	7.6	2	0	1.81155e+06	1
FALSE		High	Master Protein	P62701	40S ribosomal protein S4, X isoform OS=Homo sapiens OX=9606 GN=RPS4X PE=1 SV=2	14	2	2	2	263	29.6	10.15	7.58	2	0		1
FALSE		High	Master Protein	Q08945	FACT complex subunit SSRP1 OS=Homo sapiens OX=9606 GN=SSRP1 PE=1 SV=1	5	2	2	2	709	81	6.87	7.54	2	0		1
FALSE	100	High	Master Protein	O60293	Zinc finger C3H1 domain-containing protein OS=Homo sapiens OX=9606 GN=ZFC3H1 PE=1 SV=3	2	2	2	2	1989	226.2	8.13	7.54	2	0	219980	1
FALSE	100	High	Master Protein	Q9BPX6	Calcium uptake protein 1, mitochondrial OS=Homo sapiens OX=9606 GN=MICU1 PE=1 SV=1	8	2	2	2	476	54.3	8.41	7.53	2	0	951897	1
FALSE	100	High	Master Protein	Q92791	Endoplasmic reticulum protein SC65 OS=Homo sapiens OX=9606 GN=P3H4 PE=1 SV=1	7	2	2	2	437	50.3	4.77	7.53	2	0	1.85742e+06	1
FALSE	100	High	Master Protein	P56192	Methionine--tRNA ligase, cytoplasmic OS=Homo sapiens OX=9606 GN=MARS PE=1 SV=2	5	2	2	2	900	101.1	6.16	7.5	2	0	449252	1
FALSE	100	High	Master Protein	Q96K37	Solute carrier family 35 member E1 OS=Homo sapiens OX=9606 GN=SLC35E1 PE=1 SV=2	10	2	2	2	410	44.7	9.79	7.5	2	0	567666	1
FALSE		High	Master Protein	Q9Y4P3	Transducin beta-like protein 2 OS=Homo sapiens OX=9606 GN=TBL2 PE=1 SV=1	9	2	2	2	447	49.8	9.44	7.47	2	0		1
FALSE	100	High	Master Protein	P62070	Ras-related protein R-Ras2 OS=Homo sapiens OX=9606 GN=RRAS2 PE=1 SV=1	14	2	2	1	204	23.4	6.01	7.44	2	0	2.52399e+06	1
FALSE	100	High	Master Protein	Q92925	SWI/SNF-related matrix-associated actin-dependent regulator of chromatin subfamily D member 2 OS=Homo sapiens OX=9606 GN=SMARCD2 PE=1 SV=3	6	2	2	2	531	58.9	9.64	7.41	2	0	910167	1
FALSE		High	Master Protein	Q9NRK6	ATP-binding cassette sub-family B member 10, mitochondrial OS=Homo sapiens OX=9606 GN=ABCB10 PE=1 SV=2	5	2	2	2	738	79.1	9.85	7.38	2	0		1
FALSE		High	Master Protein	P49711	Transcriptional repressor CTCF OS=Homo sapiens OX=9606 GN=CTCF PE=1 SV=1	6	2	2	2	727	82.7	6.96	7.38	2	0		1
FALSE	100	High	Master Protein	Q8IXQ6	Protein mono-ADP-ribosyltransferase PARP9 OS=Homo sapiens OX=9606 GN=PARP9 PE=1 SV=2	3	2	2	2	854	96.3	7.91	7.37	2	0	1.60414e+06	1
FALSE		High	Master Protein	O94929	Actin-binding LIM protein 3 OS=Homo sapiens OX=9606 GN=ABLIM3 PE=1 SV=3	5	2	2	2	683	77.8	8.54	7.37	2	0		1
FALSE	100	High	Master Protein	Q9Y5M8	Signal recognition particle receptor subunit beta OS=Homo sapiens OX=9606 GN=SRPRB PE=1 SV=3	7	2	2	2	271	29.7	9.04	7.36	2	0	721610	1
FALSE	100	High	Master Protein	Q96FX7	tRNA (adenine(58)-N(1))-methyltransferase catalytic subunit TRMT61A OS=Homo sapiens OX=9606 GN=TRMT61A PE=1 SV=1	11	2	2	2	289	31.4	7.36	7.33	2	0	1.86746e+06	1
FALSE		High	Master Protein	Q9UL03	Integrator complex subunit 6 OS=Homo sapiens OX=9606 GN=INTS6 PE=1 SV=1	3	2	2	2	887	100.3	8.62	7.33	2	0		1
FALSE	100	High	Master Protein	P40937	Replication factor C subunit 5 OS=Homo sapiens OX=9606 GN=RFC5 PE=1 SV=1	10	2	2	2	340	38.5	7.2	7.33	2	0	654850	1
FALSE		High	Master Protein	P51531	Probable global transcription activator SNF2L2 OS=Homo sapiens OX=9606 GN=SMARCA2 PE=1 SV=2	2	2	2	1	1590	181.2	7.2	7.27	2	0		1
FALSE		High	Master Protein	Q13796	Protein Shroom2 OS=Homo sapiens OX=9606 GN=SHROOM2 PE=1 SV=1	3	2	2	2	1616	176.3	7.09	7.24	2	0		1
FALSE	100	High	Master Protein	Q12797	Aspartyl/asparaginyl beta-hydroxylase OS=Homo sapiens OX=9606 GN=ASPH PE=1 SV=3	5	2	2	2	758	85.8	5.01	7.21	2	0	481692	1
FALSE	100	High	Master Protein	P48651	Phosphatidylserine synthase 1 OS=Homo sapiens OX=9606 GN=PTDSS1 PE=1 SV=1	6	2	2	2	473	55.5	8.43	7.17	2	0	7.78188e+06	1
FALSE	100	High	Master Protein	Q15293	Reticulocalbin-1 OS=Homo sapiens OX=9606 GN=RCN1 PE=1 SV=1	6	2	2	2	331	38.9	5	7.16	2	0	2.24517e+06	1
FALSE		High	Master Protein	P31483	Nucleolysin TIA-1 isoform p40 OS=Homo sapiens OX=9606 GN=TIA1 PE=1 SV=3	8	2	2	1	386	42.9	7.74	7.12	2	0		1
FALSE	100	High	Master Protein	P10301	Ras-related protein R-Ras OS=Homo sapiens OX=9606 GN=RRAS PE=1 SV=1	13	2	2	1	218	23.5	6.93	7.11	2	1	1.53873e+06	1
FALSE	100	High	Master Protein	P04406	Glyceraldehyde-3-phosphate dehydrogenase OS=Homo sapiens OX=9606 GN=GAPDH PE=1 SV=3	10	2	2	2	335	36	8.46	7.11	2	0	2.57974e+06	1
FALSE		High	Master Protein	Q13427	Peptidyl-prolyl cis-trans isomerase G OS=Homo sapiens OX=9606 GN=PPIG PE=1 SV=2	4	2	2	2	754	88.6	10.29	7.09	2	0		1
FALSE	100	High	Master Protein	Q9BUQ8	Probable ATP-dependent RNA helicase DDX23 OS=Homo sapiens OX=9606 GN=DDX23 PE=1 SV=3	4	2	2	2	820	95.5	9.55	7.09	2	0	1.28805e+06	1
FALSE	100	High	Master Protein	Q14683	Structural maintenance of chromosomes protein 1A OS=Homo sapiens OX=9606 GN=SMC1A PE=1 SV=2	3	2	2	2	1233	143.1	7.64	7.05	2	0	279712	1
FALSE	100	High	Master Protein	P08240	Signal recognition particle receptor subunit alpha OS=Homo sapiens OX=9606 GN=SRPRA PE=1 SV=2	4	2	2	2	638	69.8	8.95	7	2	0	1.98975e+06	1
FALSE		High	Master Protein	P30679	Guanine nucleotide-binding protein subunit alpha-15 OS=Homo sapiens OX=9606 GN=GNA15 PE=1 SV=2	8	2	2	2	374	43.5	8.51	6.99	2	0		1
FALSE	100	High	Master Protein	Q02809	Procollagen-lysine,2-oxoglutarate 5-dioxygenase 1 OS=Homo sapiens OX=9606 GN=PLOD1 PE=1 SV=2	5	2	2	2	727	83.5	6.95	6.96	2	0	1.28163e+06	1
FALSE	100	High	Master Protein	Q08AF3	Schlafen family member 5 OS=Homo sapiens OX=9606 GN=SLFN5 PE=1 SV=1	3	2	2	2	891	101	8.22	6.86	2	0	1.40629e+06	1
FALSE	100	High	Master Protein	P29728	2'-5'-oligoadenylate synthase 2 OS=Homo sapiens OX=9606 GN=OAS2 PE=1 SV=3	5	2	2	2	719	82.4	8.25	6.85	2	0	1.13889e+06	1
FALSE	100	High	Master Protein	Q9NVN8	Guanine nucleotide-binding protein-like 3-like protein OS=Homo sapiens OX=9606 GN=GNL3L PE=1 SV=1	5	2	2	2	582	65.5	8.44	6.84	2	0	530117	1
FALSE	100	High	Master Protein	P00338	L-lactate dehydrogenase A chain OS=Homo sapiens OX=9606 GN=LDHA PE=1 SV=2	8	2	2	2	332	36.7	8.27	6.81	2	0	2.32419e+06	1
FALSE	100	High	Master Protein	Q96EP5	DAZ-associated protein 1 OS=Homo sapiens OX=9606 GN=DAZAP1 PE=1 SV=1	8	2	2	2	407	43.4	8.56	6.74	2	0	4.17711e+06	1
FALSE		High	Master Protein	Q14566	DNA replication licensing factor MCM6 OS=Homo sapiens OX=9606 GN=MCM6 PE=1 SV=1	3	2	2	2	821	92.8	5.41	6.7	2	0		1
FALSE		High	Master Protein	Q9NY61	Protein AATF OS=Homo sapiens OX=9606 GN=AATF PE=1 SV=1	6	2	2	2	560	63.1	4.94	6.67	2	0		1
FALSE	100	High	Master Protein	O95407	Tumor necrosis factor receptor superfamily member 6B OS=Homo sapiens OX=9606 GN=TNFRSF6B PE=1 SV=1	10	2	2	2	300	32.7	8.24	6.67	2	0	1.6011e+06	1
FALSE		High	Master Protein	A2RRP1	Neuroblastoma-amplified sequence OS=Homo sapiens OX=9606 GN=NBAS PE=1 SV=2	1	2	2	2	2371	268.4	5.96	6.63	2	0		1
FALSE	100	High	Master Protein	Q9UBD5	Origin recognition complex subunit 3 OS=Homo sapiens OX=9606 GN=ORC3 PE=1 SV=1	5	2	2	2	711	82.2	7.61	6.62	2	0	316587	1
FALSE		High	Master Protein	Q9UL25	Ras-related protein Rab-21 OS=Homo sapiens OX=9606 GN=RAB21 PE=1 SV=3	14	2	2	2	225	24.3	7.94	6.54	2	0		1
FALSE	100	High	Master Protein	P20340	Ras-related protein Rab-6A OS=Homo sapiens OX=9606 GN=RAB6A PE=1 SV=3	13	2	2	2	208	23.6	5.54	6.53	2	0	4078813	1
FALSE		High	Master Protein	O00541	Pescadillo homolog OS=Homo sapiens OX=9606 GN=PES1 PE=1 SV=1	5	2	2	2	588	68	7.33	6.51	2	0		1
FALSE	100	High	Master Protein	Q9UKV3	Apoptotic chromatin condensation inducer in the nucleus OS=Homo sapiens OX=9606 GN=ACIN1 PE=1 SV=2	2	2	2	2	1341	151.8	6.43	6.5	2	0	401900	1
FALSE	100	High	Master Protein	Q9Y3T9	Nucleolar complex protein 2 homolog OS=Homo sapiens OX=9606 GN=NOC2L PE=1 SV=4	4	2	2	2	749	84.9	5.62	6.35	2	0	2.97085e+06	1

## Sheet: Flag Protein IDs
Checked	Abundances (Scaled): F7: Sample	Found in Sample: [S7] F7: Sample	Master	Accession	Description	Coverage [%]	# Peptides	# PSMs	# Unique Peptides	# AAs	MW [kDa]	calc. pI	Score Sequest HT: Sequest HT	# Peptides (by Search Engine): Sequest HT	# Razor Peptides	Abundance: F7: Sample	# Protein Groups	Modifications
TRUE	100	High	Master Protein	P03418	Nucleoprotein OS=Human respiratory syncytial virus A (strain A2) OX=11259 GN=N PE=1 SV=1	63	19	59	19	391	43.4	7.36	279.21	19	0	5.30822e+08	1
TRUE	100	High	Master Protein	P0DOE6	Matrix protein OS=Human respiratory syncytial virus A (strain S-2) OX=410078 GN=M PE=3 SV=1	31	7	11	7	256	28.7	8.46	53.36	7	0	42534019	1
TRUE	100	High	Master Protein	P11209	Fusion glycoprotein F0 OS=Human respiratory syncytial virus A (strain RSS-2) OX=11261 GN=F PE=1 SV=2	7	3	4	3	574	63.3	8.78	19.1	3	0	4.06225e+06	1
TRUE	100	High	Master Protein	P04545	Protein M2-1 OS=Human respiratory syncytial virus A (strain A2) OX=11259 GN=M2-1 PE=1 SV=1	15	2	2	2	194	22.1	9	8.06	2	0	6.76676e+06	1
FALSE	100	High	Master Protein	P60709	Actin, cytoplasmic 1 OS=Homo sapiens OX=9606 GN=ACTB PE=1 SV=1	82	22	134	14	375	41.7	5.48	643.22	22	11	2.49681e+09	1
FALSE	100	High	Master Protein	P78527	DNA-dependent protein kinase catalytic subunit OS=Homo sapiens OX=9606 GN=PRKDC PE=1 SV=3	31	87	135	87	4128	468.8	7.12	584.08	87	0	3.71316e+08	1
FALSE	100	High	Master Protein	P22626	Heterogeneous nuclear ribonucleoproteins A2/B1 OS=Homo sapiens OX=9606 GN=HNRNPA2B1 PE=1 SV=2	72	32	110	30	353	37.4	8.95	523.19	32	2	1.69961e+09	1
FALSE	100	High	Master Protein	Q00839	Heterogeneous nuclear ribonucleoprotein U OS=Homo sapiens OX=9606 GN=HNRNPU PE=1 SV=6	49	36	103	36	825	90.5	6	474.37	36	0	1.45689e+09	1
FALSE	100	High	Master Protein	P31943	Heterogeneous nuclear ribonucleoprotein H OS=Homo sapiens OX=9606 GN=HNRNPH1 PE=1 SV=4	57	23	86	17	449	49.2	6.3	407.49	23	8	6.62873e+08	1
FALSE	100	High	Master Protein	P31942	Heterogeneous nuclear ribonucleoprotein H3 OS=Homo sapiens OX=9606 GN=HNRNPH3 PE=1 SV=2	77	19	86	19	346	36.9	6.87	395.76	19	0	6.71615e+08	1
FALSE	100	High	Master Protein	P14866	Heterogeneous nuclear ribonucleoprotein L OS=Homo sapiens OX=9606 GN=HNRNPL PE=1 SV=2	64	25	64	25	589	64.1	8.22	329.74	25	0	3.48572e+08	1
FALSE	100	High	Master Protein	P43243	Matrin-3 OS=Homo sapiens OX=9606 GN=MATR3 PE=1 SV=2	53	29	67	29	847	94.6	6.25	326.42	29	0	7.66018e+08	1
FALSE	100	High	Master Protein	O75533	Splicing factor 3B subunit 1 OS=Homo sapiens OX=9606 GN=SF3B1 PE=1 SV=3	48	41	71	41	1304	145.7	7.09	320.53	41	0	152569410	1
FALSE	100	High	Master Protein	Q08211	ATP-dependent RNA helicase A OS=Homo sapiens OX=9606 GN=DHX9 PE=1 SV=4	47	39	65	39	1270	140.9	6.84	303.21	39	0	2.81884e+08	1
FALSE	100	High	Master Protein	O43390	Heterogeneous nuclear ribonucleoprotein R OS=Homo sapiens OX=9606 GN=HNRNPR PE=1 SV=1	43	32	65	29	633	70.9	8.13	299.01	32	3	6.48787e+08	1
FALSE	100	High	Master Protein	O60716	Catenin delta-1 OS=Homo sapiens OX=9606 GN=CTNND1 PE=1 SV=1	43	29	69	29	968	108.1	6.23	296.61	29	0	2.91174e+08	1
FALSE	100	High	Master Protein	Q13751	Laminin subunit beta-3 OS=Homo sapiens OX=9606 GN=LAMB3 PE=1 SV=1	53	34	63	34	1172	129.5	7.21	296.15	34	0	3.47113e+08	1
FALSE	100	High	Master Protein	Q16787	Laminin subunit alpha-3 OS=Homo sapiens OX=9606 GN=LAMA3 PE=1 SV=2	20	39	62	39	3333	366.4	7.24	268.87	39	0	1.37819e+08	1
FALSE	100	High	Master Protein	Q9BYK8	Helicase with zinc finger domain 2 OS=Homo sapiens OX=9606 GN=HELZ2 PE=1 SV=6	27	40	61	40	2649	294.5	7.49	258.9	40	0	8.6949e+07	1
FALSE	100	High	Master Protein	Q15149	Plectin OS=Homo sapiens OX=9606 GN=PLEC PE=1 SV=3	18	48	59	48	4684	531.5	5.96	245.92	48	0	4.79326e+07	1
FALSE	100	High	Master Protein	P00761	Trypsin precursor (EC 3.4.21.4)	22	4	46	4	231	24.4	7.18	228.7	4	0	2.21746e+09	1
FALSE	100	High	Master Protein	P25705	ATP synthase subunit alpha, mitochondrial OS=Homo sapiens OX=9606 GN=ATP5F1A PE=1 SV=1	45	23	49	23	553	59.7	9.13	215.48	23	0	2.42111e+08	1
FALSE	100	High	Master Protein	Q13753	Laminin subunit gamma-2 OS=Homo sapiens OX=9606 GN=LAMC2 PE=1 SV=2	42	32	45	32	1193	130.9	6.19	208.77	32	0	1.3488e+08	1
FALSE	100	High	Master Protein	P23246	Splicing factor, proline- and glutamine-rich OS=Homo sapiens OX=9606 GN=SFPQ PE=1 SV=2	40	21	44	21	707	76.1	9.44	200.13	21	0	1.85124e+08	1
FALSE	100	High	Master Protein	P55795	Heterogeneous nuclear ribonucleoprotein H2 OS=Homo sapiens OX=9606 GN=HNRNPH2 PE=1 SV=1	45	15	44	10	449	49.2	6.3	197.18	15	0	3.76388e+07	1
FALSE	100	High	Master Protein	Q9BUJ2	Heterogeneous nuclear ribonucleoprotein U-like protein 1 OS=Homo sapiens OX=9606 GN=HNRNPUL1 PE=1 SV=2	40	22	41	22	856	95.7	6.92	191.34	22	0	1.46725e+08	1
FALSE	100	High	Master Protein	Q86UE4	Protein LYRIC OS=Homo sapiens OX=9606 GN=MTDH PE=1 SV=2	54	24	39	24	582	63.8	9.32	186.74	24	0	1.47059e+08	1
FALSE	100	High	Master Protein	Q9Y6N5	Sulfide:quinone oxidoreductase, mitochondrial OS=Homo sapiens OX=9606 GN=SQOR PE=1 SV=1	60	22	38	22	450	49.9	9.11	179.1	22	0	2.80151e+08	1
FALSE	100	High	Master Protein	P51991	Heterogeneous nuclear ribonucleoprotein A3 OS=Homo sapiens OX=9606 GN=HNRNPA3 PE=1 SV=2	37	19	38	19	378	39.6	9.01	177.63	19	0	4.51413e+08	1
FALSE	100	High	Master Protein	P35637	RNA-binding protein FUS OS=Homo sapiens OX=9606 GN=FUS PE=1 SV=1	29	17	36	17	526	53.4	9.36	173.7	17	0	4.06045e+08	1
FALSE	100	High	Master Protein	Q15233	Non-POU domain-containing octamer-binding protein OS=Homo sapiens OX=9606 GN=NONO PE=1 SV=4	45	14	40	14	471	54.2	8.95	171	14	0	1.58273e+08	1
FALSE	100	High	Master Protein	P02769	Serum albumin precursor (Allergen Bos d 6) (BSA)	49	25	39	25	607	69.2	6.18	167.86	25	0	188143977	1
FALSE	100	High	Master Protein	O60506	Heterogeneous nuclear ribonucleoprotein Q OS=Homo sapiens OX=9606 GN=SYNCRIP PE=1 SV=2	46	23	36	20	623	69.6	8.59	166.47	23	0	1.84225e+08	1
FALSE	100	High	Master Protein	P52272	Heterogeneous nuclear ribonucleoprotein M OS=Homo sapiens OX=9606 GN=HNRNPM PE=1 SV=3	37	15	38	15	730	77.5	8.7	162.94	15	0	1.42237e+08	1
FALSE	100	High	Master Protein	P68032	Actin, alpha cardiac muscle 1 OS=Homo sapiens OX=9606 GN=ACTC1 PE=1 SV=1	31	9	36	2	377	42	5.39	161.82	9	0	292405508	1
FALSE	100	High	Master Protein	Q1KMD3	Heterogeneous nuclear ribonucleoprotein U-like protein 2 OS=Homo sapiens OX=9606 GN=HNRNPUL2 PE=1 SV=1	40	19	33	19	747	85.1	4.91	153.99	19	0	1.3186e+08	1
FALSE	100	High	Master Protein	Q9H0A0	RNA cytidine acetyltransferase OS=Homo sapiens OX=9606 GN=NAT10 PE=1 SV=2	36	21	35	21	1025	115.7	8.27	152.93	21	0	3.59046e+07	1
FALSE	100	High	Master Protein	Q9BXP5	Serrate RNA effector molecule homolog OS=Homo sapiens OX=9606 GN=SRRT PE=1 SV=1	23	16	33	16	876	100.6	5.96	150.54	16	0	1.21892e+08	1
FALSE	100	High	Master Protein	Q07666	KH domain-containing, RNA-binding, signal transduction-associated protein 1 OS=Homo sapiens OX=9606 GN=KHDRBS1 PE=1 SV=1	35	10	33	10	443	48.2	8.66	149.9	10	0	2.49123e+08	1
FALSE	100	High	Master Protein	P49750	YLP motif-containing protein 1 OS=Homo sapiens OX=9606 GN=YLPM1 PE=1 SV=4	18	21	33	21	2146	241.5	6.55	147.12	21	0	4.76832e+07	1
FALSE	100	High	Master Protein	Q15393	Splicing factor 3B subunit 3 OS=Homo sapiens OX=9606 GN=SF3B3 PE=1 SV=4	33	24	34	24	1217	135.5	5.26	144.38	24	0	8.14286e+07	1
FALSE	100	High	Master Protein	P17844	Probable ATP-dependent RNA helicase DDX5 OS=Homo sapiens OX=9606 GN=DDX5 PE=1 SV=1	41	16	31	13	614	69.1	8.92	139.46	16	0	6.57963e+07	1
FALSE	100	High	Master Protein	Q92804	TATA-binding protein-associated factor 2N OS=Homo sapiens OX=9606 GN=TAF15 PE=1 SV=1	24	11	32	11	592	61.8	8.02	138.87	11	0	2.23e+08	1
FALSE	100	High	Master Protein	P11021	Endoplasmic reticulum chaperone BiP OS=Homo sapiens OX=9606 GN=HSPA5 PE=1 SV=2	46	21	33	20	654	72.3	5.16	138.82	21	1	1.55146e+08	1
FALSE	100	High	Master Protein	O14979	Heterogeneous nuclear ribonucleoprotein D-like OS=Homo sapiens OX=9606 GN=HNRNPDL PE=1 SV=3	45	18	30	17	420	46.4	9.57	138.39	18	1	1.60263e+08	1
FALSE	100	High	Master Protein	P02538	Keratin, type II cytoskeletal 6A OS=Homo sapiens OX=9606 GN=KRT6A PE=1 SV=3	49	24	33	6	564	60	8	138.31	24	18	1.92299e+08	1
FALSE	100	High	Master Protein	O75643	U5 small nuclear ribonucleoprotein 200 kDa helicase OS=Homo sapiens OX=9606 GN=SNRNP200 PE=1 SV=2	19	25	32	25	2136	244.4	6.06	136.63	25	0	1.8095e+07	1
FALSE	100	High	Master Protein	P09651	Heterogeneous nuclear ribonucleoprotein A1 OS=Homo sapiens OX=9606 GN=HNRNPA1 PE=1 SV=5	51	18	29	16	372	38.7	9.13	135.16	18	0	1.98228e+08	1
FALSE	100	High	Master Protein	P49411	Elongation factor Tu, mitochondrial OS=Homo sapiens OX=9606 GN=TUFM PE=1 SV=2	51	20	30	20	452	49.5	7.61	133.3	20	0	9.25761e+07	1
FALSE	100	High	Master Protein	P16615	Sarcoplasmic/endoplasmic reticulum calcium ATPase 2 OS=Homo sapiens OX=9606 GN=ATP2A2 PE=1 SV=1	26	19	30	19	1042	114.7	5.34	133.2	19	0	3.34222e+07	1
FALSE	100	High	Master Protein	P61978	Heterogeneous nuclear ribonucleoprotein K OS=Homo sapiens OX=9606 GN=HNRNPK PE=1 SV=1	45	14	31	14	463	50.9	5.54	132.69	14	0	3.08416e+08	1
FALSE	100	High	Master Protein	P52597	Heterogeneous nuclear ribonucleoprotein F OS=Homo sapiens OX=9606 GN=HNRNPF PE=1 SV=3	54	13	27	12	415	45.6	5.58	132.15	13	0	1.20733e+08	1
FALSE	100	High	Master Protein	P38159	RNA-binding motif protein, X chromosome OS=Homo sapiens OX=9606 GN=RBMX PE=1 SV=3	31	14	30	6	391	42.3	10.05	131.92	14	7	6.41931e+08	1
FALSE	100	High	Master Protein	O15527	N-glycosylase/DNA lyase OS=Homo sapiens OX=9606 GN=OGG1 PE=1 SV=2	68	15	28	15	345	38.8	8.6	131.34	15	0	7.55417e+07	1
FALSE	100	High	Master Protein	P07910	Heterogeneous nuclear ribonucleoproteins C1/C2 OS=Homo sapiens OX=9606 GN=HNRNPC PE=1 SV=4	52	14	30	14	306	33.7	5.08	130.98	14	0	4.6473e+08	1
FALSE	100	High	Master Protein	Q6P2Q9	Pre-mRNA-processing-splicing factor 8 OS=Homo sapiens OX=9606 GN=PRPF8 PE=1 SV=2	19	25	30	25	2335	273.4	8.84	129.07	25	0	2.37286e+07	1
FALSE	100	High	Master Protein	O60313	Dynamin-like 120 kDa protein, mitochondrial OS=Homo sapiens OX=9606 GN=OPA1 PE=1 SV=3	40	24	30	24	960	111.6	7.87	128.81	24	0	4.6042e+07	1
FALSE	100	High	Master Protein	P50454	Serpin H1 OS=Homo sapiens OX=9606 GN=SERPINH1 PE=1 SV=2	58	18	26	18	418	46.4	8.69	126.52	18	0	1.39764e+08	1
FALSE	100	High	Master Protein	P11387	DNA topoisomerase 1 OS=Homo sapiens OX=9606 GN=TOP1 PE=1 SV=2	30	19	29	19	765	90.7	9.31	126.09	19	0	1.61373e+08	1
FALSE	100	High	Master Protein	Q9Y2W1	Thyroid hormone receptor-associated protein 3 OS=Homo sapiens OX=9606 GN=THRAP3 PE=1 SV=2	22	17	26	17	955	108.6	10.15	122.49	17	0	8.00879e+07	1
FALSE	100	High	Master Protein	P55265	Double-stranded RNA-specific adenosine deaminase OS=Homo sapiens OX=9606 GN=ADAR PE=1 SV=4	25	17	27	17	1226	136	8.65	121.99	17	0	4.43901e+07	1
FALSE	100	High	Master Protein	Q14247	Src substrate cortactin OS=Homo sapiens OX=9606 GN=CTTN PE=1 SV=2	42	16	26	16	550	61.5	5.4	121.41	16	0	6.5205e+07	1
FALSE	100	High	Master Protein	Q15424	Scaffold attachment factor B1 OS=Homo sapiens OX=9606 GN=SAFB PE=1 SV=4	17	14	24	8	915	102.6	5.47	120.32	14	5	1.11382e+08	1
FALSE	100	High	Master Protein	P49792	E3 SUMO-protein ligase RanBP2 OS=Homo sapiens OX=9606 GN=RANBP2 PE=1 SV=2	15	26	29	26	3224	358	6.2	119.6	26	0	2.96788e+07	1
FALSE	100	High	Master Protein	P04264	Keratin, type II cytoskeletal 1 OS=Homo sapiens OX=9606 GN=KRT1 PE=1 SV=6	42	19	26	17	644	66	8.12	118.45	19	1	138181333	1
FALSE	100	High	Master Protein	O00571	ATP-dependent RNA helicase DDX3X OS=Homo sapiens OX=9606 GN=DDX3X PE=1 SV=3	36	17	26	5	662	73.2	7.18	118.05	17	11	2.1396e+08	1
FALSE	100	High	Master Protein	P08670	Vimentin OS=Homo sapiens OX=9606 GN=VIM PE=1 SV=4	49	19	26	19	466	53.6	5.12	116.58	19	0	9.37405e+07	1
FALSE	100	High	Master Protein	P42704	Leucine-rich PPR motif-containing protein, mitochondrial OS=Homo sapiens OX=9606 GN=LRPPRC PE=1 SV=3	27	22	29	22	1394	157.8	6.13	116.04	22	0	2.88372e+07	1
FALSE	100	High	Master Protein	P39023	60S ribosomal protein L3 OS=Homo sapiens OX=9606 GN=RPL3 PE=1 SV=2	33	11	25	11	403	46.1	10.18	110.5	11	0	5.23484e+07	1
FALSE	100	High	Master Protein	P12236	ADP/ATP translocase 3 OS=Homo sapiens OX=9606 GN=SLC25A6 PE=1 SV=4	34	10	27	5	298	32.8	9.74	109.95	10	7	3.68835e+08	1
FALSE	100	High	Master Protein	P04259	Keratin, type II cytoskeletal 6B OS=Homo sapiens OX=9606 GN=KRT6B PE=1 SV=5	38	19	27	1	564	60	8	109.79	19	0	1.72846e+06	1
FALSE	100	High	Master Protein	P22695	Cytochrome b-c1 complex subunit 2, mitochondrial OS=Homo sapiens OX=9606 GN=UQCRC2 PE=1 SV=3	55	16	24	16	453	48.4	8.63	108.43	16	0	1.02927e+08	1
FALSE	100	High	Master Protein	O15523	ATP-dependent RNA helicase DDX3Y OS=Homo sapiens OX=9606 GN=DDX3Y PE=1 SV=2	30	15	24	3	660	73.1	7.55	108.25	15	0	1.2921e+07	1
FALSE	100	High	Master Protein	Q8IVT2	Mitotic interactor and substrate of PLK1 OS=Homo sapiens OX=9606 GN=MISP PE=1 SV=1	36	12	22	12	679	75.3	6.83	107.3	12	0	2.0356e+07	1
FALSE	100	High	Master Protein	P20592	Interferon-induced GTP-binding protein Mx2 OS=Homo sapiens OX=9606 GN=MX2 PE=1 SV=1	34	16	25	13	715	82	8.76	104.29	16	2	9.78093e+07	1
FALSE	100	High	Master Protein	P21397	Amine oxidase [flavin-containing] A OS=Homo sapiens OX=9606 GN=MAOA PE=1 SV=1	36	12	22	12	527	59.6	7.85	103.41	12	0	4.13117e+07	1
FALSE	100	High	Master Protein	Q92841	Probable ATP-dependent RNA helicase DDX17 OS=Homo sapiens OX=9606 GN=DDX17 PE=1 SV=2	35	18	25	15	729	80.2	8.27	102.8	18	2	2.05853e+08	1
FALSE	100	High	Master Protein	Q92499	ATP-dependent RNA helicase DDX1 OS=Homo sapiens OX=9606 GN=DDX1 PE=1 SV=2	35	15	22	15	740	82.4	7.23	102.53	15	0	5.55152e+07	1
FALSE	100	High	Master Protein	Q92945	Far upstream element-binding protein 2 OS=Homo sapiens OX=9606 GN=KHSRP PE=1 SV=4	37	15	22	15	711	73.1	7.3	101.55	15	0	4.31896e+07	1
FALSE	100	High	Master Protein	O43795	Unconventional myosin-Ib OS=Homo sapiens OX=9606 GN=MYO1B PE=1 SV=3	20	15	22	15	1136	131.9	9.38	100.41	15	0	5.32413e+07	1
FALSE	100	High	Master Protein	Q14839	Chromodomain-helicase-DNA-binding protein 4 OS=Homo sapiens OX=9606 GN=CHD4 PE=1 SV=2	17	20	24	20	1912	217.9	5.86	100.08	20	0	1.7599e+07	1
FALSE	100	High	Master Protein	Q9BQG0	Myb-binding protein 1A OS=Homo sapiens OX=9606 GN=MYBBP1A PE=1 SV=2	20	16	24	16	1328	148.8	9.28	99.17	16	0	2.60013e+07	1
FALSE	100	High	Master Protein	Q92621	Nuclear pore complex protein Nup205 OS=Homo sapiens OX=9606 GN=NUP205 PE=1 SV=3	18	20	23	20	2012	227.8	6.19	98.31	20	0	1.80345e+07	1
FALSE	100	High	Master Protein	P26368	Splicing factor U2AF 65 kDa subunit OS=Homo sapiens OX=9606 GN=U2AF2 PE=1 SV=4	42	10	21	10	475	53.5	9.09	97.92	10	0	3.36935e+07	1
FALSE	100	High	Master Protein	P13674	Prolyl 4-hydroxylase subunit alpha-1 OS=Homo sapiens OX=9606 GN=P4HA1 PE=1 SV=2	54	18	22	18	534	61	6.01	97.18	18	0	6.13895e+07	1
FALSE	100	High	Master Protein	Q96KR1	Zinc finger RNA-binding protein OS=Homo sapiens OX=9606 GN=ZFR PE=1 SV=2	27	17	22	17	1074	116.9	9.04	96.15	17	0	3.39154e+07	1
FALSE	100	High	Master Protein	Q14151	Scaffold attachment factor B2 OS=Homo sapiens OX=9606 GN=SAFB2 PE=1 SV=1	21	13	19	7	953	107.4	6.16	94.19	13	0	2.05214e+07	1
FALSE	100	High	Master Protein	P02533	Keratin, type I cytoskeletal 14 OS=Homo sapiens OX=9606 GN=KRT14 PE=1 SV=4	41	15	20	10	472	51.5	5.16	92.26	15	5	1.00586e+08	1
FALSE	100	High	Master Protein	O95573	Long-chain-fatty-acid--CoA ligase 3 OS=Homo sapiens OX=9606 GN=ACSL3 PE=1 SV=3	47	20	22	20	720	80.4	8.38	91.91	20	0	6.6019e+07	1
FALSE	100	High	Master Protein	O43143	Pre-mRNA-splicing factor ATP-dependent RNA helicase DHX15 OS=Homo sapiens OX=9606 GN=DHX15 PE=1 SV=2	29	17	24	17	795	90.9	7.46	91.69	17	0	4.68223e+07	1
FALSE	100	High	Master Protein	Q9NVI7	ATPase family AAA domain-containing protein 3A OS=Homo sapiens OX=9606 GN=ATAD3A PE=1 SV=2	30	15	21	9	634	71.3	8.98	91.52	15	5	4.94949e+07	1
FALSE	100	High	Master Protein	Q12906	Interleukin enhancer-binding factor 3 OS=Homo sapiens OX=9606 GN=ILF3 PE=1 SV=3	37	13	18	13	894	95.3	8.76	91.47	13	0	4.34449e+07	1
FALSE	100	High	Master Protein	Q8IWX8	Calcium homeostasis endoplasmic reticulum protein OS=Homo sapiens OX=9606 GN=CHERP PE=1 SV=3	22	10	20	10	916	103.6	9.04	91.27	10	0	5.86971e+07	1
FALSE	100	High	Master Protein	Q12905	Interleukin enhancer-binding factor 2 OS=Homo sapiens OX=9606 GN=ILF2 PE=1 SV=2	49	11	19	11	390	43	5.26	89.5	11	0	3.85304e+07	1
FALSE	100	High	Master Protein	Q86XP3	ATP-dependent RNA helicase DDX42 OS=Homo sapiens OX=9606 GN=DDX42 PE=1 SV=1	30	13	19	13	938	102.9	7.02	89.22	13	0	1.33913e+07	1
FALSE	100	High	Master Protein	Q96PK6	RNA-binding protein 14 OS=Homo sapiens OX=9606 GN=RBM14 PE=1 SV=2	29	9	18	9	669	69.4	9.67	88.95	9	0	69416528	1
FALSE	100	High	Master Protein	Q9NX58	Cell growth-regulating nucleolar protein OS=Homo sapiens OX=9606 GN=LYAR PE=1 SV=2	38	13	19	13	379	43.6	9.54	88.46	13	0	4.88368e+07	1
FALSE	100	High	Master Protein	P68371	Tubulin beta-4B chain OS=Homo sapiens OX=9606 GN=TUBB4B PE=1 SV=1	50	12	19	2	445	49.8	4.89	87.01	12	0	4.27143e+06	1
FALSE	100	High	Master Protein	P05141	ADP/ATP translocase 2 OS=Homo sapiens OX=9606 GN=SLC25A5 PE=1 SV=7	36	10	22	5	298	32.8	9.69	85.73	10	0	4.93334e+07	1
FALSE	100	High	Master Protein	Q16822	Phosphoenolpyruvate carboxykinase [GTP], mitochondrial OS=Homo sapiens OX=9606 GN=PCK2 PE=1 SV=4	33	13	20	13	640	70.7	7.62	84.96	13	0	5.16753e+07	1
FALSE	100	High	Master Protein	P07437	Tubulin beta chain OS=Homo sapiens OX=9606 GN=TUBB PE=1 SV=2	53	13	18	3	444	49.6	4.89	82.88	13	10	5.86042e+07	1
FALSE	100	High	Master Protein	Q96GQ7	Probable ATP-dependent RNA helicase DDX27 OS=Homo sapiens OX=9606 GN=DDX27 PE=1 SV=2	21	14	19	14	796	89.8	9.28	82.4	14	0	3.95059e+07	1
FALSE	100	High	Master Protein	Q96E39	RNA binding motif protein, X-linked-like-1 OS=Homo sapiens OX=9606 GN=RBMXL1 PE=1 SV=1	26	11	19	3	390	42.1	9.89	82.17	11	0	4878707	1
FALSE	100	High	Master Protein	Q15029	116 kDa U5 small nuclear ribonucleoprotein component OS=Homo sapiens OX=9606 GN=EFTUD2 PE=1 SV=1	30	15	19	15	972	109.4	5	81.47	15	0	1.02786e+07	1
FALSE	100	High	Master Protein	Q9UH99	SUN domain-containing protein 2 OS=Homo sapiens OX=9606 GN=SUN2 PE=1 SV=3	38	15	18	15	717	80.3	6.73	81.08	15	0	2.7199e+07	1
FALSE	100	High	Master Protein	P49756	RNA-binding protein 25 OS=Homo sapiens OX=9606 GN=RBM25 PE=1 SV=3	21	12	18	12	843	100.1	6.32	80.42	12	0	2.67763e+07	1
FALSE	100	High	Master Protein	Q9UMS4	Pre-mRNA-processing factor 19 OS=Homo sapiens OX=9606 GN=PRPF19 PE=1 SV=1	47	11	16	11	504	55.1	6.61	79.95	11	0	2.55092e+07	1
FALSE	100	High	Master Protein	Q14669	E3 ubiquitin-protein ligase TRIP12 OS=Homo sapiens OX=9606 GN=TRIP12 PE=1 SV=1	16	16	19	16	1992	220.3	8.48	79.83	16	0	1.42592e+07	1
FALSE	100	High	Master Protein	P11142	Heat shock cognate 71 kDa protein OS=Homo sapiens OX=9606 GN=HSPA8 PE=1 SV=1	33	14	19	12	646	70.9	5.52	79.3	14	1	2.78184e+07	1
FALSE	100	High	Master Protein	P98175	RNA-binding protein 10 OS=Homo sapiens OX=9606 GN=RBM10 PE=1 SV=3	21	11	17	11	930	103.5	5.97	77.14	11	0	1.29897e+07	1
FALSE	100	High	Master Protein	Q00325	Phosphate carrier protein, mitochondrial OS=Homo sapiens OX=9606 GN=SLC25A3 PE=1 SV=2	36	7	19	7	362	40.1	9.38	76.21	7	0	1.41451e+08	1
FALSE	100	High	Master Protein	O15042	U2 snRNP-associated SURP motif-containing protein OS=Homo sapiens OX=9606 GN=U2SURP PE=1 SV=2	26	15	18	15	1029	118.2	8.47	76.11	15	0	3.77296e+07	1
FALSE	100	High	Master Protein	O15460	Prolyl 4-hydroxylase subunit alpha-2 OS=Homo sapiens OX=9606 GN=P4HA2 PE=1 SV=1	35	12	17	12	535	60.9	5.71	73.63	12	0	9.01515e+07	1
FALSE	100	High	Master Protein	P35527	Keratin, type I cytoskeletal 9 (Cytokeratin-9) (CK-9) (Keratin-9) (K9)	37	9	15	9	623	62.1	5.3	73.17	9	0	4.40375e+07	1
FALSE	100	High	Master Protein	O43823	A-kinase anchor protein 8 OS=Homo sapiens OX=9606 GN=AKAP8 PE=1 SV=1	26	10	16	10	692	76.1	5.15	72.65	10	0	1.35183e+07	1
FALSE	100	High	Master Protein	P14618	Pyruvate kinase PKM OS=Homo sapiens OX=9606 GN=PKM PE=1 SV=4	30	9	16	9	531	57.9	7.84	72.64	9	0	2.55302e+07	1
FALSE	100	High	Master Protein	P46940	Ras GTPase-activating-like protein IQGAP1 OS=Homo sapiens OX=9606 GN=IQGAP1 PE=1 SV=1	14	12	16	12	1657	189.1	6.48	71.95	12	0	2.69649e+06	1
FALSE	100	High	Master Protein	Q92620	Pre-mRNA-splicing factor ATP-dependent RNA helicase PRP16 OS=Homo sapiens OX=9606 GN=DHX38 PE=1 SV=2	19	14	17	14	1227	140.4	6.54	70.91	14	0	2.34929e+07	1
FALSE	100	High	Master Protein	O43290	U4/U6.U5 tri-snRNP-associated protein 1 OS=Homo sapiens OX=9606 GN=SART1 PE=1 SV=1	20	12	16	12	800	90.2	6.13	70.88	12	0	2.33434e+07	1
FALSE	100	High	Master Protein	O60264	SWI/SNF-related matrix-associated actin-dependent regulator of chromatin subfamily A member 5 OS=Homo sapiens OX=9606 GN=SMARCA5 PE=1 SV=1	23	15	17	15	1052	121.8	8.09	70.74	15	0	3.323e+07	1
FALSE	100	High	Master Protein	Q13151	Heterogeneous nuclear ribonucleoprotein A0 OS=Homo sapiens OX=9606 GN=HNRNPA0 PE=1 SV=1	48	11	14	11	305	30.8	9.29	70.72	11	0	1.10985e+08	1
FALSE	100	High	Master Protein	P38646	Stress-70 protein, mitochondrial OS=Homo sapiens OX=9606 GN=HSPA9 PE=1 SV=2	26	12	16	12	679	73.6	6.16	68.67	12	0	3.53648e+07	1
FALSE	100	High	Master Protein	Q7L0Y3	tRNA methyltransferase 10 homolog C OS=Homo sapiens OX=9606 GN=TRMT10C PE=1 SV=2	39	9	16	9	403	47.3	9.36	68.39	9	0	2.56652e+07	1
FALSE	100	High	Master Protein	Q9UJS0	Calcium-binding mitochondrial carrier protein Aralar2 OS=Homo sapiens OX=9606 GN=SLC25A13 PE=1 SV=2	35	13	16	11	675	74.1	8.62	68.38	13	2	4.78992e+07	1
FALSE	100	High	Master Protein	Q99729	Heterogeneous nuclear ribonucleoprotein A/B OS=Homo sapiens OX=9606 GN=HNRNPAB PE=1 SV=2	30	10	17	9	332	36.2	8.21	68.08	10	0	6.50413e+07	1
FALSE	100	High	Master Protein	Q15397	Pumilio homolog 3 OS=Homo sapiens OX=9606 GN=PUM3 PE=1 SV=3	32	12	16	12	648	73.5	9.64	68.08	12	0	1.94957e+07	1
FALSE	100	High	Master Protein	Q96T37	RNA-binding protein 15 OS=Homo sapiens OX=9606 GN=RBM15 PE=1 SV=2	24	12	15	12	977	107.1	10.08	67.95	12	0	2.07504e+07	1
FALSE	100	High	Master Protein	P02545	Prelamin-A/C OS=Homo sapiens OX=9606 GN=LMNA PE=1 SV=1	27	11	15	11	664	74.1	7.02	67.71	11	0	3.68806e+07	1
FALSE	100	High	Master Protein	P35232	Prohibitin OS=Homo sapiens OX=9606 GN=PHB PE=1 SV=1	50	9	14	9	272	29.8	5.76	67.05	9	0	2.51524e+07	1
FALSE	100	High	Master Protein	P42285	Exosome RNA helicase MTR4 OS=Homo sapiens OX=9606 GN=MTREX PE=1 SV=3	19	12	16	12	1042	117.7	6.52	66.77	12	0	1.78733e+07	1
FALSE	100	High	Master Protein	Q8TDN6	Ribosome biogenesis protein BRX1 homolog OS=Homo sapiens OX=9606 GN=BRIX1 PE=1 SV=2	41	7	14	7	353	41.4	9.92	66.15	7	0	1.13553e+07	1
FALSE	100	High	Master Protein	P06576	ATP synthase subunit beta, mitochondrial OS=Homo sapiens OX=9606 GN=ATP5F1B PE=1 SV=3	36	12	16	12	529	56.5	5.4	66.11	12	0	3.53828e+07	1
FALSE	100	High	Master Protein	Q9NVP1	ATP-dependent RNA helicase DDX18 OS=Homo sapiens OX=9606 GN=DDX18 PE=1 SV=2	24	10	16	10	670	75.4	9.5	65.97	10	0	2.23778e+07	1
FALSE	100	High	Master Protein	Q9UIG0	Tyrosine-protein kinase BAZ1B OS=Homo sapiens OX=9606 GN=BAZ1B PE=1 SV=2	12	12	17	12	1483	170.8	8.48	65.81	12	0	1.45417e+07	1
FALSE	100	High	Master Protein	Q9NR30	Nucleolar RNA helicase 2 OS=Homo sapiens OX=9606 GN=DDX21 PE=1 SV=5	23	11	15	9	783	87.3	9.28	64.96	11	2	3.18565e+07	1
FALSE	100	High	Master Protein	Q01844	RNA-binding protein EWS OS=Homo sapiens OX=9606 GN=EWSR1 PE=1 SV=1	16	6	14	6	656	68.4	9.33	64.6	6	0	4.58234e+07	1
FALSE	100	High	Master Protein	Q13162	Peroxiredoxin-4 OS=Homo sapiens OX=9606 GN=PRDX4 PE=1 SV=1	47	8	13	8	271	30.5	6.29	64.53	8	0	4.39744e+07	1
FALSE	100	High	Master Protein	Q9UHX1	Poly(U)-binding-splicing factor PUF60 OS=Homo sapiens OX=9606 GN=PUF60 PE=1 SV=1	29	8	14	8	559	59.8	5.29	63.17	8	0	2.02662e+07	1
FALSE	100	High	Master Protein	Q8IX01	SURP and G-patch domain-containing protein 2 OS=Homo sapiens OX=9606 GN=SUGP2 PE=1 SV=2	25	13	15	13	1082	120.1	7.28	62.79	13	0	8.30986e+06	1
FALSE	100	High	Master Protein	Q9C0J8	pre-mRNA 3' end processing protein WDR33 OS=Homo sapiens OX=9606 GN=WDR33 PE=1 SV=2	14	9	15	9	1336	145.8	9.17	62.78	9	0	1.0241e+07	1
FALSE	100	High	Master Protein	Q5JTH9	RRP12-like protein OS=Homo sapiens OX=9606 GN=RRP12 PE=1 SV=2	19	13	15	13	1297	143.6	8.75	62.31	13	0	7.07748e+06	1
FALSE	100	High	Master Protein	Q9Y3I0	tRNA-splicing ligase RtcB homolog OS=Homo sapiens OX=9606 GN=RTCB PE=1 SV=1	29	9	13	9	505	55.2	7.23	62.3	9	0	2.64851e+07	1
FALSE	100	High	Master Protein	Q5T9A4	ATPase family AAA domain-containing protein 3B OS=Homo sapiens OX=9606 GN=ATAD3B PE=1 SV=1	28	11	15	5	648	72.5	9.2	61.95	11	0	7.15517e+06	1
FALSE	100	High	Master Protein	Q9BPW8	Protein NipSnap homolog 1 OS=Homo sapiens OX=9606 GN=NIPSNAP1 PE=1 SV=1	51	9	12	9	284	33.3	9.31	61.53	9	0	105478764	1
FALSE	100	High	Master Protein	Q92828	Coronin-2A OS=Homo sapiens OX=9606 GN=CORO2A PE=1 SV=2	24	9	14	9	525	59.7	8.05	61.32	9	0	2.87589e+07	1
FALSE	100	High	Master Protein	Q6UN15	Pre-mRNA 3'-end-processing factor FIP1 OS=Homo sapiens OX=9606 GN=FIP1L1 PE=1 SV=1	22	12	14	12	594	66.5	5.59	61.28	12	0	5.70516e+07	1
FALSE	100	High	Master Protein	Q9Y2R4	Probable ATP-dependent RNA helicase DDX52 OS=Homo sapiens OX=9606 GN=DDX52 PE=1 SV=3	25	8	14	8	599	67.5	9.67	60.68	8	0	7.94106e+06	1
FALSE	100	High	Master Protein	P14923	Junction plakoglobin OS=Homo sapiens OX=9606 GN=JUP PE=1 SV=3	26	9	13	9	745	81.7	6.14	60.54	9	0	1.00183e+07	1
FALSE	100	High	Master Protein	Q9BVP2	Guanine nucleotide-binding protein-like 3 OS=Homo sapiens OX=9606 GN=GNL3 PE=1 SV=2	35	11	14	11	549	62	9.16	59.47	11	0	7.90353e+06	1
FALSE	100	High	Master Protein	P29590	Protein PML OS=Homo sapiens OX=9606 GN=PML PE=1 SV=3	21	10	13	10	882	97.5	6.21	58.98	10	0	2.02504e+07	1
FALSE	100	High	Master Protein	O14647	Chromodomain-helicase-DNA-binding protein 2 OS=Homo sapiens OX=9606 GN=CHD2 PE=1 SV=2	13	12	13	12	1828	211.2	8.1	58.26	12	0	9.98562e+06	1
FALSE	100	High	Master Protein	P62140	Serine/threonine-protein phosphatase PP1-beta catalytic subunit OS=Homo sapiens OX=9606 GN=PPP1CB PE=1 SV=3	40	10	14	3	327	37.2	6.19	57.81	10	5	3.65666e+07	1
FALSE	100	High	Master Protein	P62995	Transformer-2 protein homolog beta OS=Homo sapiens OX=9606 GN=TRA2B PE=1 SV=1	22	6	14	6	288	33.6	11.25	57.72	6	0	5.21803e+07	1
FALSE	100	High	Master Protein	P06733	Alpha-enolase OS=Homo sapiens OX=9606 GN=ENO1 PE=1 SV=2	39	11	13	11	434	47.1	7.39	57.31	11	0	1.46364e+07	1
FALSE	100	High	Master Protein	Q14498	RNA-binding protein 39 OS=Homo sapiens OX=9606 GN=RBM39 PE=1 SV=2	29	10	13	10	530	59.3	10.1	56.46	10	0	2.7347e+07	1
FALSE	100	High	Master Protein	Q8WUA2	Peptidyl-prolyl cis-trans isomerase-like 4 OS=Homo sapiens OX=9606 GN=PPIL4 PE=1 SV=1	27	9	12	9	492	57.2	5.92	56.3	9	0	2.44434e+07	1
FALSE	100	High	Master Protein	O00159	Unconventional myosin-Ic OS=Homo sapiens OX=9606 GN=MYO1C PE=1 SV=4	19	11	14	11	1063	121.6	9.41	55.35	11	0	4.64548e+06	1
FALSE	100	High	Master Protein	A1L0T0	Acetolactate synthase-like protein OS=Homo sapiens OX=9606 GN=ILVBL PE=1 SV=2	30	9	12	9	632	67.8	8.15	55.2	9	0	4.79956e+06	1
FALSE	100	High	Master Protein	P19447	General transcription and DNA repair factor IIH helicase subunit XPB OS=Homo sapiens OX=9606 GN=ERCC3 PE=1 SV=1	20	9	12	9	782	89.2	7.23	55.12	9	0	5.91554e+06	1
FALSE	100	High	Master Protein	O43809	Cleavage and polyadenylation specificity factor subunit 5 OS=Homo sapiens OX=9606 GN=NUDT21 PE=1 SV=1	47	8	13	8	227	26.2	8.82	54.83	8	0	5.30673e+07	1
FALSE	100	High	Master Protein	P28331	NADH-ubiquinone oxidoreductase 75 kDa subunit, mitochondrial OS=Homo sapiens OX=9606 GN=NDUFS1 PE=1 SV=3	31	12	13	12	727	79.4	6.23	54.73	12	0	1.54312e+07	1
FALSE	100	High	Master Protein	Q04695	Keratin, type I cytoskeletal 17 OS=Homo sapiens OX=9606 GN=KRT17 PE=1 SV=2	39	12	13	9	432	48.1	5.02	54.53	12	0	2.29176e+07	1
FALSE	100	High	Master Protein	Q99459	Cell division cycle 5-like protein OS=Homo sapiens OX=9606 GN=CDC5L PE=1 SV=2	27	10	13	10	802	92.2	8.18	54.05	10	0	2.96633e+06	1
FALSE	100	High	Master Protein	Q9NXF1	Testis-expressed protein 10 OS=Homo sapiens OX=9606 GN=TEX10 PE=1 SV=2	23	11	12	11	929	105.6	9.36	53.6	11	0	1.20366e+07	1
FALSE	100	High	Master Protein	Q9Y446	Plakophilin-3 OS=Homo sapiens OX=9606 GN=PKP3 PE=1 SV=1	23	11	12	11	797	87	9.32	52.82	11	0	1.28499e+07	1
FALSE	100	High	Master Protein	Q6ZXV5	Protein O-mannosyl-transferase TMTC3 OS=Homo sapiens OX=9606 GN=TMTC3 PE=1 SV=2	16	9	13	9	915	103.9	8.87	52.48	9	0	1.38117e+07	1
FALSE	100	High	Master Protein	Q6NUK1	Calcium-binding mitochondrial carrier protein SCaMC-1 OS=Homo sapiens OX=9606 GN=SLC25A24 PE=1 SV=2	33	9	13	9	477	53.3	6.33	52.28	9	0	1.60799e+07	1
FALSE	100	High	Master Protein	Q29RF7	Sister chromatid cohesion protein PDS5 homolog A OS=Homo sapiens OX=9606 GN=PDS5A PE=1 SV=1	12	9	12	8	1337	150.7	7.91	52.08	9	1	1.96765e+07	1
FALSE	100	High	Master Protein	Q03701	CCAAT/enhancer-binding protein zeta OS=Homo sapiens OX=9606 GN=CEBPZ PE=1 SV=3	17	10	11	10	1054	120.9	5.94	51.92	10	0	6.7502e+06	1
FALSE	100	High	Master Protein	P68363	Tubulin alpha-1B chain OS=Homo sapiens OX=9606 GN=TUBA1B PE=1 SV=1	33	8	11	3	451	50.1	5.06	51.69	8	3	1.6592e+07	1
FALSE	100	High	Master Protein	A3KMH1	von Willebrand factor A domain-containing protein 8 OS=Homo sapiens OX=9606 GN=VWA8 PE=1 SV=2	11	12	13	12	1905	214.7	7.4	51.6	12	0	5.6355e+06	1
FALSE	100	High	Master Protein	Q15646	2'-5'-oligoadenylate synthase-like protein OS=Homo sapiens OX=9606 GN=OASL PE=1 SV=2	30	9	12	9	514	59.2	7.87	50.96	9	0	2.30313e+07	1
FALSE	100	High	Master Protein	P13645	Keratin, type I cytoskeletal 10 OS=Homo sapiens OX=9606 GN=KRT10 PE=1 SV=6	27	9	12	9	584	58.8	5.21	50.71	9	0	2.12031e+07	1
FALSE	100	High	Master Protein	Q9Y2X3	Nucleolar protein 58 OS=Homo sapiens OX=9606 GN=NOP58 PE=1 SV=1	30	11	12	11	529	59.5	8.92	50.6	11	0	2.06022e+07	1
FALSE	100	High	Master Protein	O76021	Ribosomal L1 domain-containing protein 1 OS=Homo sapiens OX=9606 GN=RSL1D1 PE=1 SV=3	20	9	11	9	490	54.9	10.13	50.31	9	0	2.09941e+07	1
FALSE	100	High	Master Protein	P08727	Keratin, type I cytoskeletal 19 OS=Homo sapiens OX=9606 GN=KRT19 PE=1 SV=4	30	8	11	8	400	44.1	5.14	50.08	8	0	3.80773e+07	1
FALSE	100	High	Master Protein	Q14684	Ribosomal RNA processing protein 1 homolog B OS=Homo sapiens OX=9606 GN=RRP1B PE=1 SV=3	28	11	12	11	758	84.4	9.76	50.03	11	0	4.37671e+06	1
FALSE	100	High	Master Protein	Q52LJ0	Protein FAM98B OS=Homo sapiens OX=9606 GN=FAM98B PE=1 SV=2	29	10	12	7	433	45.5	8.69	49.98	10	3	3.22371e+07	1
FALSE	100	High	Master Protein	P13647	Keratin, type II cytoskeletal 5 OS=Homo sapiens OX=9606 GN=KRT5 PE=1 SV=3	22	10	13	7	590	62.3	7.74	49.23	10	0	3.19021e+07	1
FALSE	100	High	Master Protein	Q9Y5X1	Sorting nexin-9 OS=Homo sapiens OX=9606 GN=SNX9 PE=1 SV=1	24	8	12	8	595	66.6	5.58	49.07	8	0	3.23963e+06	1
FALSE	100	High	Master Protein	P62917	60S ribosomal protein L8 OS=Homo sapiens OX=9606 GN=RPL8 PE=1 SV=2	27	5	10	5	257	28	11.03	49.06	5	0	2.12314e+07	1
FALSE	100	High	Master Protein	Q15031	Probable leucine--tRNA ligase, mitochondrial OS=Homo sapiens OX=9606 GN=LARS2 PE=1 SV=2	23	10	11	10	903	101.9	8.22	48.82	10	0	6.1358e+06	1
FALSE	100	High	Master Protein	Q12769	Nuclear pore complex protein Nup160 OS=Homo sapiens OX=9606 GN=NUP160 PE=1 SV=3	12	10	12	10	1436	162	5.5	48.71	10	0	6.20235e+06	1
FALSE	100	High	Master Protein	P54886	Delta-1-pyrroline-5-carboxylate synthase OS=Homo sapiens OX=9606 GN=ALDH18A1 PE=1 SV=2	20	10	12	10	795	87.2	7.12	48.66	10	0	7.5891e+06	1
FALSE	100	High	Master Protein	P04844	Dolichyl-diphosphooligosaccharide--protein glycosyltransferase subunit 2 OS=Homo sapiens OX=9606 GN=RPN2 PE=1 SV=3	29	10	11	10	631	69.2	5.69	48.65	10	0	1.55919e+06	1
FALSE	100	High	Master Protein	Q14103	Heterogeneous nuclear ribonucleoprotein D0 OS=Homo sapiens OX=9606 GN=HNRNPD PE=1 SV=1	23	7	12	6	355	38.4	7.81	48.24	7	0	4.59417e+07	1
FALSE	100	High	Master Protein	Q07157	Tight junction protein ZO-1 OS=Homo sapiens OX=9606 GN=TJP1 PE=1 SV=3	11	10	11	10	1748	195.3	6.7	47.65	10	0	7.41103e+06	1
FALSE	100	High	Master Protein	O14646	Chromodomain-helicase-DNA-binding protein 1 OS=Homo sapiens OX=9606 GN=CHD1 PE=1 SV=2	9	7	10	7	1710	196.6	7.14	47.47	7	0	3.57228e+06	1
FALSE	100	High	Master Protein	Q10570	Cleavage and polyadenylation specificity factor subunit 1 OS=Homo sapiens OX=9606 GN=CPSF1 PE=1 SV=2	15	12	12	12	1443	160.8	6.4	47.4	12	0	8.8576e+06	1
FALSE	100	High	Master Protein	O75323	Protein NipSnap homolog 2 OS=Homo sapiens OX=9606 GN=NIPSNAP2 PE=1 SV=1	38	5	10	5	286	33.7	9.36	46.87	5	0	3.0072e+07	1
FALSE	100	High	Master Protein	P26640	Valine--tRNA ligase OS=Homo sapiens OX=9606 GN=VARS PE=1 SV=4	17	10	11	10	1264	140.4	7.59	46.83	10	0	2.07987e+07	1
FALSE	100	High	Master Protein	Q49A26	Putative oxidoreductase GLYR1 OS=Homo sapiens OX=9606 GN=GLYR1 PE=1 SV=4	24	7	10	7	553	60.5	9.17	46.82	7	0	1.13754e+07	1
FALSE	100	High	Master Protein	Q9UHB6	LIM domain and actin-binding protein 1 OS=Homo sapiens OX=9606 GN=LIMA1 PE=1 SV=1	20	7	10	7	759	85.2	6.84	46.42	7	0	1.38912e+07	1
FALSE	100	High	Master Protein	P67809	Nuclease-sensitive element-binding protein 1 OS=Homo sapiens OX=9606 GN=YBX1 PE=1 SV=3	47	8	9	8	324	35.9	9.88	46.15	8	0	1.20715e+07	1
FALSE	100	High	Master Protein	Q99623	Prohibitin-2 OS=Homo sapiens OX=9606 GN=PHB2 PE=1 SV=2	42	8	12	8	299	33.3	9.83	46.14	8	0	7.80109e+07	1
FALSE	100	High	Master Protein	Q9H9B4	Sideroflexin-1 OS=Homo sapiens OX=9606 GN=SFXN1 PE=1 SV=4	35	6	11	5	322	35.6	9.07	45.96	6	0	1.10356e+07	1
FALSE	100	High	Master Protein	O00567	Nucleolar protein 56 OS=Homo sapiens OX=9606 GN=NOP56 PE=1 SV=4	19	6	11	6	594	66	9.19	45.95	6	0	1.66294e+07	1
FALSE	100	High	Master Protein	Q8N1F7	Nuclear pore complex protein Nup93 OS=Homo sapiens OX=9606 GN=NUP93 PE=1 SV=2	16	8	11	8	819	93.4	5.72	45.72	8	0	8.29603e+06	1
FALSE	100	High	Master Protein	P62136	Serine/threonine-protein phosphatase PP1-alpha catalytic subunit OS=Homo sapiens OX=9606 GN=PPP1CA PE=1 SV=1	42	9	11	2	330	37.5	6.33	45.69	9	0	1.04715e+06	1
FALSE	100	High	Master Protein	Q07021	Complement component 1 Q subcomponent-binding protein, mitochondrial OS=Homo sapiens OX=9606 GN=C1QBP PE=1 SV=1	33	4	10	4	282	31.3	4.84	45.65	4	0	1.48805e+07	1
FALSE	100	High	Master Protein	P36542	ATP synthase subunit gamma, mitochondrial OS=Homo sapiens OX=9606 GN=ATP5F1C PE=1 SV=1	39	8	10	8	298	33	9.22	45.64	8	0	4.94898e+07	1
FALSE	100	High	Master Protein	Q9BQE3	Tubulin alpha-1C chain OS=Homo sapiens OX=9606 GN=TUBA1C PE=1 SV=1	30	7	10	2	449	49.9	5.1	45.35	7	0	1.7791e+06	1
FALSE	100	High	Master Protein	Q16630	Cleavage and polyadenylation specificity factor subunit 6 OS=Homo sapiens OX=9606 GN=CPSF6 PE=1 SV=2	20	8	11	8	551	59.2	7.15	44.72	8	0	52396603	1
FALSE	100	High	Master Protein	P78332	RNA-binding protein 6 OS=Homo sapiens OX=9606 GN=RBM6 PE=1 SV=5	12	8	10	8	1123	128.6	6.32	44.45	8	0	2.31174e+07	1
FALSE	100	High	Master Protein	Q86UP2	Kinectin OS=Homo sapiens OX=9606 GN=KTN1 PE=1 SV=1	14	11	11	11	1357	156.2	5.64	44.45	11	0	1.75055e+07	1
FALSE	100	High	Master Protein	Q14573	Inositol 1,4,5-trisphosphate receptor type 3 OS=Homo sapiens OX=9606 GN=ITPR3 PE=1 SV=2	7	10	11	10	2671	303.9	6.48	44.14	10	0	3.49029e+06	1
FALSE	100	High	Master Protein	Q9H2P0	Activity-dependent neuroprotector homeobox protein OS=Homo sapiens OX=9606 GN=ADNP PE=1 SV=1	16	10	10	10	1102	123.5	7.34	44.01	10	0	1.14369e+07	1
FALSE	100	High	Master Protein	Q96EY7	Pentatricopeptide repeat domain-containing protein 3, mitochondrial OS=Homo sapiens OX=9606 GN=PTCD3 PE=1 SV=3	23	8	10	8	689	78.5	6.42	43.83	8	0	1.65073e+07	1
FALSE	100	High	Master Protein	Q9NYU2	UDP-glucose:glycoprotein glucosyltransferase 1 OS=Homo sapiens OX=9606 GN=UGGT1 PE=1 SV=3	14	9	10	9	1555	177.1	5.63	43.69	9	0	2.01466e+06	1
FALSE	100	High	Master Protein	Q8N9T8	Protein KRI1 homolog OS=Homo sapiens OX=9606 GN=KRI1 PE=1 SV=3	16	7	9	7	703	82.5	5.14	43.65	7	0	8.54772e+06	1
FALSE	100	High	Master Protein	Q14690	Protein RRP5 homolog OS=Homo sapiens OX=9606 GN=PDCD11 PE=1 SV=3	9	10	11	10	1871	208.6	8.87	43.53	10	0	6.03836e+06	1
FALSE	100	High	Master Protein	P62424	60S ribosomal protein L7a OS=Homo sapiens OX=9606 GN=RPL7A PE=1 SV=2	19	5	10	5	266	30	10.61	43.52	5	0	6.45006e+07	1
FALSE	100	High	Master Protein	O43166	Signal-induced proliferation-associated 1-like protein 1 OS=Homo sapiens OX=9606 GN=SIPA1L1 PE=1 SV=4	11	9	10	9	1804	199.9	8.19	43	9	0	3.05389e+06	1
FALSE	100	High	Master Protein	O76094	Signal recognition particle subunit SRP72 OS=Homo sapiens OX=9606 GN=SRP72 PE=1 SV=3	27	9	10	9	671	74.6	9.26	42.72	9	0	1.62036e+07	1
FALSE	100	High	Master Protein	Q6NZY4	Zinc finger CCHC domain-containing protein 8 OS=Homo sapiens OX=9606 GN=ZCCHC8 PE=1 SV=2	24	8	10	8	707	78.5	4.87	42.45	8	0	6.88406e+06	1
FALSE	100	High	Master Protein	Q14692	Ribosome biogenesis protein BMS1 homolog OS=Homo sapiens OX=9606 GN=BMS1 PE=1 SV=1	12	8	10	8	1282	145.7	6.44	41.58	8	0	8.33141e+06	1
FALSE	100	High	Master Protein	Q9BWM7	Sideroflexin-3 OS=Homo sapiens OX=9606 GN=SFXN3 PE=1 SV=3	36	7	10	6	321	35.5	9.1	41.56	7	2	1.52499e+07	1
FALSE	100	High	Master Protein	Q8NI27	THO complex subunit 2 OS=Homo sapiens OX=9606 GN=THOC2 PE=1 SV=2	11	10	10	10	1593	182.7	8.44	41.3	10	0	7.79242e+06	1
FALSE	100	High	Master Protein	Q7L8L6	FAST kinase domain-containing protein 5, mitochondrial OS=Homo sapiens OX=9606 GN=FASTKD5 PE=1 SV=1	23	9	10	9	764	86.5	8.13	41.03	9	0	5.18724e+06	1
FALSE	100	High	Master Protein	Q8N684	Cleavage and polyadenylation specificity factor subunit 7 OS=Homo sapiens OX=9606 GN=CPSF7 PE=1 SV=1	22	6	9	6	471	52	8	40.67	6	0	2.66006e+07	1
FALSE	100	High	Master Protein	Q6DD88	Atlastin-3 OS=Homo sapiens OX=9606 GN=ATL3 PE=1 SV=1	24	7	8	7	541	60.5	5.66	40.56	7	0	5.94365e+06	1
FALSE	100	High	Master Protein	Q9UDY2	Tight junction protein ZO-2 OS=Homo sapiens OX=9606 GN=TJP2 PE=1 SV=2	13	8	10	8	1190	133.9	7.4	40.4	8	0	5.73483e+06	1
FALSE	100	High	Master Protein	O75691	Small subunit processome component 20 homolog OS=Homo sapiens OX=9606 GN=UTP20 PE=1 SV=3	4	7	10	7	2785	318.2	7.39	40.22	7	0	7.17013e+06	1
FALSE	100	High	Master Protein	P52948	Nuclear pore complex protein Nup98-Nup96 OS=Homo sapiens OX=9606 GN=NUP98 PE=1 SV=4	8	8	10	8	1817	197.5	6.4	39.64	8	0	4.13123e+06	1
FALSE	100	High	Master Protein	Q96PV6	Leukocyte receptor cluster member 8 OS=Homo sapiens OX=9606 GN=LENG8 PE=1 SV=3	12	5	8	5	800	88.1	9.11	39.52	5	0	9.38044e+06	1
FALSE	100	High	Master Protein	Q9ULK4	Mediator of RNA polymerase II transcription subunit 23 OS=Homo sapiens OX=9606 GN=MED23 PE=1 SV=2	10	8	10	8	1368	156.4	7.4	39.5	8	0	1.07936e+07	1
FALSE	100	High	Master Protein	Q9Y262	Eukaryotic translation initiation factor 3 subunit L OS=Homo sapiens OX=9606 GN=EIF3L PE=1 SV=1	26	8	9	8	564	66.7	6.34	39.09	8	0	8.37421e+06	1
FALSE	100	High	Master Protein	Q7Z417	Nuclear fragile X mental retardation-interacting protein 2 OS=Homo sapiens OX=9606 GN=NUFIP2 PE=1 SV=1	20	7	9	7	695	76.1	8.7	38.73	7	0	6.56303e+06	1
FALSE	100	High	Master Protein	Q5XKP0	MICOS complex subunit MIC13 OS=Homo sapiens OX=9606 GN=MICOS13 PE=1 SV=1	69	4	8	4	118	13.1	9.42	38.35	4	0	802978	1
FALSE	100	High	Master Protein	Q96AE4	Far upstream element-binding protein 1 OS=Homo sapiens OX=9606 GN=FUBP1 PE=1 SV=3	22	7	9	7	644	67.5	7.61	38.24	7	0	6.15156e+06	1
FALSE	100	High	Master Protein	P61204	ADP-ribosylation factor 3 OS=Homo sapiens OX=9606 GN=ARF3 PE=1 SV=2	43	5	9	5	181	20.6	7.43	38.12	5	0	2.96039e+07	1
FALSE	100	High	Master Protein	P82650	28S ribosomal protein S22, mitochondrial OS=Homo sapiens OX=9606 GN=MRPS22 PE=1 SV=1	22	4	8	4	360	41.3	7.9	38.01	4	0	1.32443e+07	1
FALSE	100	High	Master Protein	Q96I24	Far upstream element-binding protein 3 OS=Homo sapiens OX=9606 GN=FUBP3 PE=1 SV=2	34	8	9	8	572	61.6	8.38	37.92	8	0	8.0021e+06	1
FALSE	100	High	Master Protein	Q15042	Rab3 GTPase-activating protein catalytic subunit OS=Homo sapiens OX=9606 GN=RAB3GAP1 PE=1 SV=3	16	8	9	8	981	110.5	5.55	37.68	8	0	2.72179e+06	1
FALSE	100	High	Master Protein	Q9NSE4	Isoleucine--tRNA ligase, mitochondrial OS=Homo sapiens OX=9606 GN=IARS2 PE=1 SV=2	16	10	10	10	1012	113.7	7.2	37.62	10	0	1.39157e+07	1
FALSE	100	High	Master Protein	Q9Y3Z3	Deoxynucleoside triphosphate triphosphohydrolase SAMHD1 OS=Homo sapiens OX=9606 GN=SAMHD1 PE=1 SV=2	23	9	9	9	626	72.2	7.14	37.57	9	0	1.11474e+07	1
FALSE	100	High	Master Protein	Q9BTC0	Death-inducer obliterator 1 OS=Homo sapiens OX=9606 GN=DIDO1 PE=1 SV=5	5	4	8	4	2240	243.7	7.88	37.57	4	0	977001	1
FALSE	100	High	Master Protein	Q9Y305	Acyl-coenzyme A thioesterase 9, mitochondrial OS=Homo sapiens OX=9606 GN=ACOT9 PE=1 SV=2	24	7	8	7	439	49.9	8.6	37.06	7	0	1.71877e+07	1
FALSE	100	High	Master Protein	Q8IXB1	DnaJ homolog subfamily C member 10 OS=Homo sapiens OX=9606 GN=DNAJC10 PE=1 SV=2	15	7	9	7	793	91	7.18	36.69	7	0	5.5564e+06	1
FALSE	100	High	Master Protein	P35579	Myosin-9 OS=Homo sapiens OX=9606 GN=MYH9 PE=1 SV=4	5	6	9	6	1960	226.4	5.6	35.99	6	0	2.31096e+06	1
FALSE	100	High	Master Protein	P55084	Trifunctional enzyme subunit beta, mitochondrial OS=Homo sapiens OX=9606 GN=HADHB PE=1 SV=3	30	6	8	6	474	51.3	9.41	35.95	6	0	3.14499e+06	1
FALSE	100	High	Master Protein	P02751	Fibronectin OS=Homo sapiens OX=9606 GN=FN1 PE=1 SV=4	7	8	9	8	2386	262.5	5.71	35.59	8	0	1.09042e+06	1
FALSE	100	High	Master Protein	P51532	Transcription activator BRG1 OS=Homo sapiens OX=9606 GN=SMARCA4 PE=1 SV=2	9	9	9	6	1647	184.5	7.88	35.42	9	2	4229987	1
FALSE	100	High	Master Protein	Q86W42	THO complex subunit 6 homolog OS=Homo sapiens OX=9606 GN=THOC6 PE=1 SV=1	32	6	8	6	341	37.5	7.43	35.15	6	0	2.13919e+06	1
FALSE	100	High	Master Protein	Q92504	Zinc transporter SLC39A7 OS=Homo sapiens OX=9606 GN=SLC39A7 PE=1 SV=2	20	3	6	3	469	50.1	6.87	34.88	3	0	6.84004e+06	1
FALSE	100	High	Master Protein	P52756	RNA-binding protein 5 OS=Homo sapiens OX=9606 GN=RBM5 PE=1 SV=2	16	7	8	7	815	92.1	6.28	34.85	7	0	4.35631e+06	1
FALSE	100	High	Master Protein	Q15637	Splicing factor 1 OS=Homo sapiens OX=9606 GN=SF1 PE=1 SV=4	9	5	8	5	639	68.3	8.98	34.73	5	0	8998125	1
FALSE	100	High	Master Protein	Q13123	Protein Red OS=Homo sapiens OX=9606 GN=IK PE=1 SV=3	20	5	8	5	557	65.6	6.64	34.71	5	0	4.35327e+06	1
FALSE	100	High	Master Protein	P36578	60S ribosomal protein L4 OS=Homo sapiens OX=9606 GN=RPL4 PE=1 SV=5	22	7	8	7	427	47.7	11.06	34.62	7	0	13410028	1
FALSE	100	High	Master Protein	O15091	Mitochondrial ribonuclease P catalytic subunit OS=Homo sapiens OX=9606 GN=KIAA0391 PE=1 SV=2	19	5	8	5	583	67.3	8.78	34.59	5	0	4.50001e+06	1
FALSE	100	High	Master Protein	Q8TDD1	ATP-dependent RNA helicase DDX54 OS=Homo sapiens OX=9606 GN=DDX54 PE=1 SV=2	14	6	8	6	881	98.5	10.02	34.16	6	0	3.69965e+06	1
FALSE	100	High	Master Protein	Q96DI7	U5 small nuclear ribonucleoprotein 40 kDa protein OS=Homo sapiens OX=9606 GN=SNRNP40 PE=1 SV=1	38	6	7	6	357	39.3	8.1	34.14	6	0	3.87144e+06	1
FALSE	100	High	Master Protein	Q9BUF5	Tubulin beta-6 chain OS=Homo sapiens OX=9606 GN=TUBB6 PE=1 SV=1	24	6	8	3	446	49.8	4.88	33.99	6	0	1.27892e+06	1
FALSE	100	High	Master Protein	Q5QNW6	Histone H2B type 2-F OS=Homo sapiens OX=9606 GN=HIST2H2BF PE=1 SV=3	20	2	9	1	126	13.9	10.32	33.84	2	0	15636361	1
FALSE		High	Master Protein	Q9BYX7	Putative beta-actin-like protein 3 OS=Homo sapiens OX=9606 GN=POTEKP PE=5 SV=1	17	4	9	1	375	42	6.33	33.82	4	0		1
FALSE	100	High	Master Protein	O94901	SUN domain-containing protein 1 OS=Homo sapiens OX=9606 GN=SUN1 PE=1 SV=3	14	7	8	7	812	90	7.08	33.74	7	0	1.82543e+06	1
FALSE	100	High	Master Protein	Q08380	Galectin-3-binding protein OS=Homo sapiens OX=9606 GN=LGALS3BP PE=1 SV=1	16	5	8	5	585	65.3	5.27	33.53	5	0	4.3968e+06	1
FALSE	100	High	Master Protein	Q9Y673	Dolichyl-phosphate beta-glucosyltransferase OS=Homo sapiens OX=9606 GN=ALG5 PE=1 SV=1	35	7	8	7	324	36.9	9.28	33.32	7	0	3.72707e+06	1
FALSE	100	High	Master Protein	P82673	28S ribosomal protein S35, mitochondrial OS=Homo sapiens OX=9606 GN=MRPS35 PE=1 SV=1	26	4	7	4	323	36.8	8.24	33.32	4	0	4.98985e+06	1
FALSE	100	High	Master Protein	Q7Z2T5	TRMT1-like protein OS=Homo sapiens OX=9606 GN=TRMT1L PE=1 SV=2	21	6	7	6	733	81.7	7.88	33.04	6	0	3.07553e+06	1
FALSE	100	High	Master Protein	Q8WVM8	Sec1 family domain-containing protein 1 OS=Homo sapiens OX=9606 GN=SCFD1 PE=1 SV=4	23	8	8	8	642	72.3	6.27	32.93	8	0	4.28402e+06	1
FALSE	100	High	Master Protein	Q68E01	Integrator complex subunit 3 OS=Homo sapiens OX=9606 GN=INTS3 PE=1 SV=1	7	4	6	4	1043	118	5.8	32.82	4	0	645226	1
FALSE	100	High	Master Protein	Q7L2E3	ATP-dependent RNA helicase DHX30 OS=Homo sapiens OX=9606 GN=DHX30 PE=1 SV=1	11	7	8	7	1194	133.9	8.78	32.81	7	0	4.8308e+06	1
FALSE	100	High	Master Protein	Q969V3	Nicalin OS=Homo sapiens OX=9606 GN=NCLN PE=1 SV=2	18	7	8	7	563	62.9	6.89	32.46	7	0	4.28442e+06	1
FALSE	100	High	Master Protein	Q12931	Heat shock protein 75 kDa, mitochondrial OS=Homo sapiens OX=9606 GN=TRAP1 PE=1 SV=3	16	7	8	7	704	80.1	8.21	32.26	7	0	1.79808e+07	1
FALSE	100	High	Master Protein	Q96H55	Unconventional myosin-XIX OS=Homo sapiens OX=9606 GN=MYO19 PE=1 SV=2	12	6	8	6	970	109.1	7.71	32.23	6	0	380031	1
FALSE	100	High	Master Protein	Q9H936	Mitochondrial glutamate carrier 1 OS=Homo sapiens OX=9606 GN=SLC25A22 PE=1 SV=1	26	5	7	5	323	34.4	9.29	31.83	5	0	6.78685e+06	1
FALSE	100	High	Master Protein	P04843	Dolichyl-diphosphooligosaccharide--protein glycosyltransferase subunit 1 OS=Homo sapiens OX=9606 GN=RPN1 PE=1 SV=1	15	5	7	5	607	68.5	6.38	31.79	5	0	6530098	1
FALSE	100	High	Master Protein	O14980	Exportin-1 OS=Homo sapiens OX=9606 GN=XPO1 PE=1 SV=1	9	6	8	6	1071	123.3	6.06	31.64	6	0	3.06853e+06	1
FALSE	100	High	Master Protein	Q53GQ0	Very-long-chain 3-oxoacyl-CoA reductase OS=Homo sapiens OX=9606 GN=HSD17B12 PE=1 SV=2	33	6	7	6	312	34.3	9.32	31.12	6	0	1.69344e+07	1
FALSE	100	High	Master Protein	P51148	Ras-related protein Rab-5C OS=Homo sapiens OX=9606 GN=RAB5C PE=1 SV=2	38	5	8	5	216	23.5	8.41	31.09	5	0	1.34275e+07	1
FALSE	100	High	Master Protein	P30876	DNA-directed RNA polymerase II subunit RPB2 OS=Homo sapiens OX=9606 GN=POLR2B PE=1 SV=1	9	5	7	5	1174	133.8	6.87	31.03	5	0	4.72038e+06	1
FALSE	100	High	Master Protein	O75400	Pre-mRNA-processing factor 40 homolog A OS=Homo sapiens OX=9606 GN=PRPF40A PE=1 SV=2	9	8	8	8	957	108.7	7.56	30.89	8	0	1.02718e+09	1
FALSE	100	High	Master Protein	Q9BSC4	Nucleolar protein 10 OS=Homo sapiens OX=9606 GN=NOL10 PE=1 SV=1	16	4	6	4	688	80.3	8.46	30.79	4	0	1.32721e+06	1
FALSE	100	High	Master Protein	Q9H0U4	Ras-related protein Rab-1B OS=Homo sapiens OX=9606 GN=RAB1B PE=1 SV=1	30	5	7	3	201	22.2	5.73	30.78	5	1	7.93472e+06	1
FALSE	100	High	Master Protein	Q99848	Probable rRNA-processing protein EBP2 OS=Homo sapiens OX=9606 GN=EBNA1BP2 PE=1 SV=2	26	5	7	5	306	34.8	10.1	30.74	5	0	9.5657e+06	1
FALSE	100	High	Master Protein	Q9HC07	Transmembrane protein 165 OS=Homo sapiens OX=9606 GN=TMEM165 PE=1 SV=1	20	5	6	5	324	34.9	7.02	30.69	5	0	5.574e+06	1
FALSE	100	High	Master Protein	P67870	Casein kinase II subunit beta OS=Homo sapiens OX=9606 GN=CSNK2B PE=1 SV=1	25	2	7	2	215	24.9	5.55	30.61	2	0	1.53035e+06	1
FALSE	100	High	Master Protein	Q9Y2Z4	Tyrosine--tRNA ligase, mitochondrial OS=Homo sapiens OX=9606 GN=YARS2 PE=1 SV=2	29	7	7	7	477	53.2	8.98	30.49	7	0	1.0356e+07	1
FALSE	100	High	Master Protein	Q9UGU0	Transcription factor 20 OS=Homo sapiens OX=9606 GN=TCF20 PE=1 SV=3	7	6	6	6	1960	211.6	9.04	30.42	6	0	6.69765e+06	1
FALSE	100	High	Master Protein	P35908	Keratin, type II cytoskeletal 2 epidermal OS=Homo sapiens OX=9606 GN=KRT2 PE=1 SV=2	26	8	8	5	639	65.4	8	30.29	8	0	3.44829e+06	1
FALSE	100	High	Master Protein	O43242	26S proteasome non-ATPase regulatory subunit 3 OS=Homo sapiens OX=9606 GN=PSMD3 PE=1 SV=2	17	4	7	4	534	60.9	8.44	30.29	4	0	5.9627e+06	1
FALSE	100	High	Master Protein	Q9H2M9	Rab3 GTPase-activating protein non-catalytic subunit OS=Homo sapiens OX=9606 GN=RAB3GAP2 PE=1 SV=1	8	7	8	7	1393	155.9	5.62	30.28	7	0	5.50651e+06	1
FALSE	100	High	Master Protein	Q16778	Histone H2B type 2-E OS=Homo sapiens OX=9606 GN=HIST2H2BE PE=1 SV=3	20	2	8	1	126	13.9	10.32	30.19	2	2	4.01463e+07	1
FALSE	100	High	Master Protein	P20591	Interferon-induced GTP-binding protein Mx1 OS=Homo sapiens OX=9606 GN=MX1 PE=1 SV=4	13	6	7	3	662	75.5	5.83	30.08	6	0	391692	1
FALSE	100	High	Master Protein	Q9NVH2	Integrator complex subunit 7 OS=Homo sapiens OX=9606 GN=INTS7 PE=1 SV=1	15	8	8	8	962	106.8	8.02	29.8	8	0	2.40515e+06	1
FALSE	100	High	Master Protein	P48735	Isocitrate dehydrogenase [NADP], mitochondrial OS=Homo sapiens OX=9606 GN=IDH2 PE=1 SV=2	26	7	7	7	452	50.9	8.69	29.78	7	0	1.1707e+07	1
FALSE	100	High	Master Protein	Q8IVL5	Prolyl 3-hydroxylase 2 OS=Homo sapiens OX=9606 GN=P3H2 PE=1 SV=1	12	4	7	4	708	80.9	5.71	29.7	4	0	1.92358e+06	1
FALSE	100	High	Master Protein	Q02338	D-beta-hydroxybutyrate dehydrogenase, mitochondrial OS=Homo sapiens OX=9606 GN=BDH1 PE=1 SV=3	22	4	6	4	343	38.1	8.95	29.44	4	0	1.67145e+06	1
FALSE	100	High	Master Protein	Q13769	THO complex subunit 5 homolog OS=Homo sapiens OX=9606 GN=THOC5 PE=1 SV=2	17	5	6	5	683	78.5	6.87	29.38	5	0	5.4961e+06	1
FALSE	100	High	Master Protein	Q03518	Antigen peptide transporter 1 OS=Homo sapiens OX=9606 GN=TAP1 PE=1 SV=2	18	7	7	7	808	87.2	8.02	29.31	7	0	1.46582e+07	1
FALSE	100	High	Master Protein	P46777	60S ribosomal protein L5 OS=Homo sapiens OX=9606 GN=RPL5 PE=1 SV=3	33	6	7	6	297	34.3	9.72	29.3	6	0	1.21057e+07	1
FALSE	100	High	Master Protein	P62314	Small nuclear ribonucleoprotein Sm D1 OS=Homo sapiens OX=9606 GN=SNRPD1 PE=1 SV=1	45	3	6	3	119	13.3	11.56	29.19	3	0	1.12562e+07	1
FALSE	100	High	Master Protein	P04792	Heat shock protein beta-1 OS=Homo sapiens OX=9606 GN=HSPB1 PE=1 SV=2	50	4	6	4	205	22.8	6.4	29.17	4	0	4.83092e+06	1
FALSE	100	High	Master Protein	Q9BW92	Threonine--tRNA ligase, mitochondrial OS=Homo sapiens OX=9606 GN=TARS2 PE=1 SV=1	16	7	7	7	718	81	7.3	28.89	7	0	1.13737e+06	1
FALSE	100	High	Master Protein	Q9UKM9	RNA-binding protein Raly OS=Homo sapiens OX=9606 GN=RALY PE=1 SV=1	23	4	7	4	306	32.4	9.17	28.8	4	0	14825290	1
FALSE	100	High	Master Protein	Q8NCA5	Protein FAM98A OS=Homo sapiens OX=9606 GN=FAM98A PE=1 SV=1	16	6	7	3	519	55.4	9.03	28.74	6	0	5943718	1
FALSE	100	High	Master Protein	O43837	Isocitrate dehydrogenase [NAD] subunit beta, mitochondrial OS=Homo sapiens OX=9606 GN=IDH3B PE=1 SV=2	20	4	7	4	385	42.2	8.46	28.73	4	0	7.93172e+06	1
FALSE	100	High	Master Protein	Q96HW7	Integrator complex subunit 4 OS=Homo sapiens OX=9606 GN=INTS4 PE=1 SV=2	14	6	7	6	963	108.1	6.44	28.51	6	0	747178	1
FALSE	100	High	Master Protein	Q13573	SNW domain-containing protein 1 OS=Homo sapiens OX=9606 GN=SNW1 PE=1 SV=1	18	6	7	6	536	61.5	9.52	28.5	6	0	3.71725e+06	1
FALSE	100	High	Master Protein	Q5BKZ1	DBIRD complex subunit ZNF326 OS=Homo sapiens OX=9606 GN=ZNF326 PE=1 SV=2	15	5	7	5	582	65.6	5.15	28.49	5	0	1.73559e+07	1
FALSE	100	High	Master Protein	O60306	RNA helicase aquarius OS=Homo sapiens OX=9606 GN=AQR PE=1 SV=4	7	6	7	6	1485	171.2	6.37	28.45	6	0	1.69302e+06	1
FALSE	100	High	Master Protein	P49590	Probable histidine--tRNA ligase, mitochondrial OS=Homo sapiens OX=9606 GN=HARS2 PE=1 SV=1	20	6	7	6	506	56.9	8.24	28.38	6	0	4.798e+06	1
FALSE	100	High	Master Protein	O95782	AP-2 complex subunit alpha-1 OS=Homo sapiens OX=9606 GN=AP2A1 PE=1 SV=3	10	5	7	3	977	107.5	7.03	27.96	5	0	1.03852e+06	1
FALSE	100	High	Master Protein	P62241	40S ribosomal protein S8 OS=Homo sapiens OX=9606 GN=RPS8 PE=1 SV=2	30	5	7	5	208	24.2	10.32	27.86	5	0	55825962	1
FALSE	100	High	Master Protein	P27105	Erythrocyte band 7 integral membrane protein OS=Homo sapiens OX=9606 GN=STOM PE=1 SV=3	44	7	7	7	288	31.7	7.88	27.74	7	0	1.91929e+07	1
FALSE	100	High	Master Protein	Q15717	ELAV-like protein 1 OS=Homo sapiens OX=9606 GN=ELAVL1 PE=1 SV=2	29	5	7	5	326	36.1	9.17	27.73	5	0	6491589	1
FALSE	100	High	Master Protein	Q9NRL2	Bromodomain adjacent to zinc finger domain protein 1A OS=Homo sapiens OX=9606 GN=BAZ1A PE=1 SV=2	8	7	7	7	1556	178.6	6.6	27.67	7	0	1.24919e+06	1
FALSE	100	High	Master Protein	Q14137	Ribosome biogenesis protein BOP1 OS=Homo sapiens OX=9606 GN=BOP1 PE=1 SV=2	14	5	7	5	746	83.6	6.19	27.66	5	0	1.61267e+06	1
FALSE	100	High	Master Protein	Q9Y4W6	AFG3-like protein 2 OS=Homo sapiens OX=9606 GN=AFG3L2 PE=1 SV=2	10	5	6	5	797	88.5	8.66	27.53	5	0	224193	1
FALSE	100	High	Master Protein	P45880	Voltage-dependent anion-selective channel protein 2 OS=Homo sapiens OX=9606 GN=VDAC2 PE=1 SV=2	28	5	6	5	294	31.5	7.56	27.42	5	0	8.54284e+06	1
FALSE	100	High	Master Protein	Q14241	Elongin-A OS=Homo sapiens OX=9606 GN=ELOA PE=1 SV=2	12	5	6	5	798	89.9	9.57	27.37	5	0	2.99471e+06	1
FALSE	100	High	Master Protein	O75746	Calcium-binding mitochondrial carrier protein Aralar1 OS=Homo sapiens OX=9606 GN=SLC25A12 PE=1 SV=2	18	7	7	5	678	74.7	8.38	26.97	7	0	7093634	1
FALSE	100	High	Master Protein	O94906	Pre-mRNA-processing factor 6 OS=Homo sapiens OX=9606 GN=PRPF6 PE=1 SV=1	13	7	7	7	941	106.9	8.25	26.97	7	0	1.71753e+07	1
FALSE	100	High	Master Protein	P32969	60S ribosomal protein L9 OS=Homo sapiens OX=9606 GN=RPL9 PE=1 SV=1	50	5	6	5	192	21.9	9.95	26.92	5	0	4.73049e+06	1
FALSE	100	High	Master Protein	P11498	Pyruvate carboxylase, mitochondrial OS=Homo sapiens OX=9606 GN=PC PE=1 SV=2	8	5	6	5	1178	129.6	6.84	26.76	5	0	4.14032e+06	1
FALSE	100	High	Master Protein	Q6YN16	Hydroxysteroid dehydrogenase-like protein 2 OS=Homo sapiens OX=9606 GN=HSDL2 PE=1 SV=1	21	5	6	5	418	45.4	7.99	26.73	5	0	1.15575e+07	1
FALSE	100	High	Master Protein	P11940	Polyadenylate-binding protein 1 OS=Homo sapiens OX=9606 GN=PABPC1 PE=1 SV=2	17	6	6	6	636	70.6	9.5	26.5	6	0	5.22993e+06	1
FALSE	100	High	Master Protein	Q96D53	Atypical kinase COQ8B, mitochondrial OS=Homo sapiens OX=9606 GN=COQ8B PE=1 SV=2	15	4	6	4	544	60	7.23	26.39	4	0	5.14818e+06	1
FALSE	100	High	Master Protein	P16190	HLA class I histocompatibility antigen, A-33 alpha chain OS=Homo sapiens OX=9606 GN=HLA-A PE=1 SV=3	31	6	7	3	365	40.9	6.7	26.39	6	2	1.03641e+07	1
FALSE	100	High	Master Protein	P68104	Elongation factor 1-alpha 1 OS=Homo sapiens OX=9606 GN=EEF1A1 PE=1 SV=1	20	4	6	4	462	50.1	9.01	26.26	4	0	3.18956e+06	1
FALSE	100	High	Master Protein	P51398	28S ribosomal protein S29, mitochondrial OS=Homo sapiens OX=9606 GN=DAP3 PE=1 SV=1	22	5	6	5	398	45.5	8.88	26.15	5	0	1.25004e+07	1
FALSE	100	High	Master Protein	Q13347	Eukaryotic translation initiation factor 3 subunit I OS=Homo sapiens OX=9606 GN=EIF3I PE=1 SV=1	19	2	5	2	325	36.5	5.64	26.12	2	0	3.63788e+06	1
FALSE	100	High	Master Protein	P55884	Eukaryotic translation initiation factor 3 subunit B OS=Homo sapiens OX=9606 GN=EIF3B PE=1 SV=3	14	6	6	6	814	92.4	5	26.1	6	0	4.98323e+06	1
FALSE	100	High	Master Protein	P46087	Probable 28S rRNA (cytosine(4447)-C(5))-methyltransferase OS=Homo sapiens OX=9606 GN=NOP2 PE=1 SV=2	10	6	7	6	812	89.2	9.23	26.05	6	0	8.57859e+06	1
FALSE	100	High	Master Protein	A2NJV5	Immunoglobulin kappa variable 2-29 OS=Homo sapiens OX=9606 GN=IGKV2-29 PE=3 SV=2	17	2	7	2	120	13.1	7.28	25.8	2	0	3568183480	1
FALSE	100	High	Master Protein	P62753	40S ribosomal protein S6 OS=Homo sapiens OX=9606 GN=RPS6 PE=1 SV=1	19	4	6	4	249	28.7	10.84	25.78	4	0	1.38033e+07	1
FALSE	100	High	Master Protein	P63010	AP-2 complex subunit beta OS=Homo sapiens OX=9606 GN=AP2B1 PE=1 SV=1	8	5	6	5	937	104.5	5.38	25.7	5	0	3.79704e+06	1
FALSE	100	High	Master Protein	Q9H583	HEAT repeat-containing protein 1 OS=Homo sapiens OX=9606 GN=HEATR1 PE=1 SV=3	6	7	7	7	2144	242.2	6.54	25.41	7	0	945641	1
FALSE	100	High	Master Protein	Q9P2I0	Cleavage and polyadenylation specificity factor subunit 2 OS=Homo sapiens OX=9606 GN=CPSF2 PE=1 SV=2	16	6	6	6	782	88.4	5.11	25.25	6	0	3.65e+06	1
FALSE	100	High	Master Protein	Q9NTI5	Sister chromatid cohesion protein PDS5 homolog B OS=Homo sapiens OX=9606 GN=PDS5B PE=1 SV=1	7	6	6	5	1447	164.6	8.47	25.23	6	0	7.93935e+06	1
FALSE	100	High	Master Protein	P41252	Isoleucine--tRNA ligase, cytoplasmic OS=Homo sapiens OX=9606 GN=IARS PE=1 SV=2	9	6	6	6	1262	144.4	6.15	25.23	6	0	1.88268e+06	1
FALSE	100	High	Master Protein	P68400	Casein kinase II subunit alpha OS=Homo sapiens OX=9606 GN=CSNK2A1 PE=1 SV=1	27	6	6	6	391	45.1	7.74	25.19	6	0	5.75425e+06	1
FALSE	100	High	Master Protein	Q13501	Sequestosome-1 OS=Homo sapiens OX=9606 GN=SQSTM1 PE=1 SV=1	25	5	5	5	440	47.7	5.22	25.16	5	0	4774640	1
FALSE	100	High	Master Protein	P61106	Ras-related protein Rab-14 OS=Homo sapiens OX=9606 GN=RAB14 PE=1 SV=4	28	4	5	4	215	23.9	6.21	24.98	4	0	2.97114e+06	1
FALSE	100	High	Master Protein	Q7L7L0	Histone H2A type 3 OS=Homo sapiens OX=9606 GN=HIST3H2A PE=1 SV=3	44	3	6	3	130	14.1	11.05	24.9	3	0	1.01422e+07	1
FALSE	100	High	Master Protein	Q01085	Nucleolysin TIAR OS=Homo sapiens OX=9606 GN=TIAL1 PE=1 SV=1	24	5	6	5	375	41.6	7.74	24.83	5	0	3.18128e+06	1
FALSE	100	High	Master Protein	P33993	DNA replication licensing factor MCM7 OS=Homo sapiens OX=9606 GN=MCM7 PE=1 SV=4	11	5	6	5	719	81.3	6.46	24.72	5	0	6.35927e+06	1
FALSE	100	High	Master Protein	Q8NBJ5	Procollagen galactosyltransferase 1 OS=Homo sapiens OX=9606 GN=COLGALT1 PE=1 SV=1	14	6	6	6	622	71.6	7.31	24.67	6	0	6.53156e+06	1
FALSE	100	High	Master Protein	Q99714	3-hydroxyacyl-CoA dehydrogenase type-2 OS=Homo sapiens OX=9606 GN=HSD17B10 PE=1 SV=3	41	5	6	5	261	26.9	7.78	24.66	5	0	315970	1
FALSE	100	High	Master Protein	Q16666	Gamma-interferon-inducible protein 16 OS=Homo sapiens OX=9606 GN=IFI16 PE=1 SV=3	12	5	6	5	785	88.2	9.28	24.5	5	0	7.75795e+06	1
FALSE	100	High	Master Protein	Q9NYV4	Cyclin-dependent kinase 12 OS=Homo sapiens OX=9606 GN=CDK12 PE=1 SV=2	9	6	6	5	1490	164.1	9.44	24.18	6	0	2.33067e+06	1
FALSE	100	High	Master Protein	Q14152	Eukaryotic translation initiation factor 3 subunit A OS=Homo sapiens OX=9606 GN=EIF3A PE=1 SV=1	7	6	6	6	1382	166.5	6.79	24	6	0	1.27641e+07	1
FALSE	100	High	Master Protein	Q9UBU9	Nuclear RNA export factor 1 OS=Homo sapiens OX=9606 GN=NXF1 PE=1 SV=1	18	6	6	6	619	70.1	8.51	23.92	6	0	2.70923e+06	1
FALSE	100	High	Master Protein	Q9P2E9	Ribosome-binding protein 1 OS=Homo sapiens OX=9606 GN=RRBP1 PE=1 SV=5	5	4	6	4	1410	152.4	8.6	23.64	4	0	1.53599e+07	1
FALSE	100	High	Master Protein	Q9HCD5	Nuclear receptor coactivator 5 OS=Homo sapiens OX=9606 GN=NCOA5 PE=1 SV=2	26	5	5	5	579	65.5	9.6	23.55	5	0	2.31358e+06	1
FALSE	100	High	Master Protein	O00148	ATP-dependent RNA helicase DDX39A OS=Homo sapiens OX=9606 GN=DDX39A PE=1 SV=2	15	3	5	3	427	49.1	5.68	23.54	3	0	5.39233e+06	1
FALSE	100	High	Master Protein	Q69YN4	Protein virilizer homolog OS=Homo sapiens OX=9606 GN=VIRMA PE=1 SV=2	5	5	6	5	1812	201.9	5.01	23.53	5	0	955459	1
FALSE	100	High	Master Protein	P53007	Tricarboxylate transport protein, mitochondrial OS=Homo sapiens OX=9606 GN=SLC25A1 PE=1 SV=2	23	3	5	3	311	34	9.89	23.42	3	0	4.91028e+06	1
FALSE	100	High	Master Protein	Q6P179	Endoplasmic reticulum aminopeptidase 2 OS=Homo sapiens OX=9606 GN=ERAP2 PE=1 SV=2	12	6	6	6	960	110.4	6.71	23.34	6	0	5.93125e+06	1
FALSE	100	High	Master Protein	Q15293	Reticulocalbin-1 OS=Homo sapiens OX=9606 GN=RCN1 PE=1 SV=1	27	4	5	4	331	38.9	5	23.24	4	0	1.06943e+06	1
FALSE	100	High	Master Protein	Q9Y4W2	Ribosomal biogenesis protein LAS1L OS=Homo sapiens OX=9606 GN=LAS1L PE=1 SV=2	10	5	6	5	734	83	4.73	23.21	5	0	9.35081e+06	1
FALSE	100	High	Master Protein	Q8IY21	Probable ATP-dependent RNA helicase DDX60 OS=Homo sapiens OX=9606 GN=DDX60 PE=1 SV=3	5	6	6	6	1712	197.7	7.59	23.2	6	0	4.80213e+06	1
FALSE	100	High	Master Protein	O75367	Core histone macro-H2A.1 OS=Homo sapiens OX=9606 GN=H2AFY PE=1 SV=4	21	4	5	4	372	39.6	9.79	23.11	4	0	1.32899e+07	1
FALSE	100	High	Master Protein	Q02809	Procollagen-lysine,2-oxoglutarate 5-dioxygenase 1 OS=Homo sapiens OX=9606 GN=PLOD1 PE=1 SV=2	15	6	6	6	727	83.5	6.95	23.07	6	0	3.3114e+06	1
FALSE	100	High	Master Protein	Q9UBB9	Tuftelin-interacting protein 11 OS=Homo sapiens OX=9606 GN=TFIP11 PE=1 SV=1	10	4	5	4	837	96.8	5.67	22.98	4	0	4.75632e+06	1
FALSE	100	High	Master Protein	Q96EP5	DAZ-associated protein 1 OS=Homo sapiens OX=9606 GN=DAZAP1 PE=1 SV=1	22	5	6	5	407	43.4	8.56	22.87	5	0	5.07006e+06	1
FALSE	100	High	Master Protein	Q9Y580	RNA-binding protein 7 OS=Homo sapiens OX=9606 GN=RBM7 PE=1 SV=1	24	3	5	3	266	30.5	9.57	22.87	3	0	7.32643e+06	1
FALSE	100	High	Master Protein	P19784	Casein kinase II subunit alpha' OS=Homo sapiens OX=9606 GN=CSNK2A2 PE=1 SV=1	29	6	6	6	350	41.2	8.56	22.81	6	0	5.86204e+06	1
FALSE	100	High	Master Protein	O94973	AP-2 complex subunit alpha-2 OS=Homo sapiens OX=9606 GN=AP2A2 PE=1 SV=2	10	5	6	3	939	103.9	6.96	22.62	5	1	1.20752e+06	1
FALSE	100	High	Master Protein	A0JLT2	Mediator of RNA polymerase II transcription subunit 19 OS=Homo sapiens OX=9606 GN=MED19 PE=1 SV=2	31	3	5	3	244	26.3	9.82	22.56	3	0	849448	1
FALSE	100	High	Master Protein	P46977	Dolichyl-diphosphooligosaccharide--protein glycosyltransferase subunit STT3A OS=Homo sapiens OX=9606 GN=STT3A PE=1 SV=2	9	4	5	4	705	80.5	8.07	22.48	4	0	2.59621e+06	1
FALSE	100	High	Master Protein	Q9BVI4	Nucleolar complex protein 4 homolog OS=Homo sapiens OX=9606 GN=NOC4L PE=1 SV=1	18	4	5	4	516	58.4	7.49	22.46	4	0	862498	1
FALSE	100	High	Master Protein	Q86XL3	Ankyrin repeat and LEM domain-containing protein 2 OS=Homo sapiens OX=9606 GN=ANKLE2 PE=1 SV=4	11	4	5	4	938	104.1	7.09	22.34	4	0	2.00027e+06	1
FALSE	100	High	Master Protein	Q9BWF3	RNA-binding protein 4 OS=Homo sapiens OX=9606 GN=RBM4 PE=1 SV=1	21	3	4	3	364	40.3	7.08	22.32	3	0	1.01516e+07	1
FALSE	100	High	Master Protein	Q9NZ01	Very-long-chain enoyl-CoA reductase OS=Homo sapiens OX=9606 GN=TECR PE=1 SV=1	26	5	5	5	308	36	9.45	22.31	5	0	1.72577e+07	1
FALSE	100	High	Master Protein	Q9H553	Alpha-1,3/1,6-mannosyltransferase ALG2 OS=Homo sapiens OX=9606 GN=ALG2 PE=1 SV=1	17	3	5	3	416	47.1	7.05	22.24	3	0	7.26207e+06	1
FALSE	100	High	Master Protein	P08621	U1 small nuclear ribonucleoprotein 70 kDa OS=Homo sapiens OX=9606 GN=SNRNP70 PE=1 SV=2	18	4	5	4	437	51.5	9.94	22.13	4	0	7.04834e+06	1
FALSE		High	Master Protein	Q14697	Neutral alpha-glucosidase AB OS=Homo sapiens OX=9606 GN=GANAB PE=1 SV=3	9	4	5	4	944	106.8	6.14	22.12	4	0		1
FALSE	100	High	Master Protein	Q5K651	Sterile alpha motif domain-containing protein 9 OS=Homo sapiens OX=9606 GN=SAMD9 PE=1 SV=1	6	5	6	5	1589	184.2	7.83	22.03	5	0	3.62189e+06	1
FALSE	100	High	Master Protein	Q9H0S4	Probable ATP-dependent RNA helicase DDX47 OS=Homo sapiens OX=9606 GN=DDX47 PE=1 SV=1	17	4	5	4	455	50.6	9.1	21.89	4	0	2.15402e+06	1
FALSE		High	Master Protein	Q14257	Reticulocalbin-2 OS=Homo sapiens OX=9606 GN=RCN2 PE=1 SV=1	26	4	5	4	317	36.9	4.4	21.87	4	0		1
FALSE	100	High	Master Protein	O14874	[3-methyl-2-oxobutanoate dehydrogenase [lipoamide]] kinase, mitochondrial OS=Homo sapiens OX=9606 GN=BCKDK PE=1 SV=2	22	4	5	4	412	46.3	8.82	21.84	4	0	1.54993e+06	1
FALSE	100	High	Master Protein	P49821	NADH dehydrogenase [ubiquinone] flavoprotein 1, mitochondrial OS=Homo sapiens OX=9606 GN=NDUFV1 PE=1 SV=4	17	4	5	4	464	50.8	8.21	21.79	4	0	1.35116e+06	1
FALSE	100	High	Master Protein	P08865	40S ribosomal protein SA OS=Homo sapiens OX=9606 GN=RPSA PE=1 SV=4	24	4	5	4	295	32.8	4.87	21.79	4	0	2.10855e+06	1
FALSE	100	High	Master Protein	Q12874	Splicing factor 3A subunit 3 OS=Homo sapiens OX=9606 GN=SF3A3 PE=1 SV=1	15	5	5	5	501	58.8	5.38	21.76	5	0	3.51556e+06	1
FALSE	100	High	Master Protein	O95758	Polypyrimidine tract-binding protein 3 OS=Homo sapiens OX=9606 GN=PTBP3 PE=1 SV=2	13	3	5	3	552	59.7	9.04	21.53	3	0	1.48667e+06	1
FALSE	100	High	Master Protein	Q6KC79	Nipped-B-like protein OS=Homo sapiens OX=9606 GN=NIPBL PE=1 SV=2	2	4	5	4	2804	315.9	7.91	21.49	4	0	4051722	1
FALSE	100	High	Master Protein	P36776	Lon protease homolog, mitochondrial OS=Homo sapiens OX=9606 GN=LONP1 PE=1 SV=2	10	4	5	4	959	106.4	6.39	21.37	4	0	2.94473e+06	1
FALSE	100	High	Master Protein	Q8NEY8	Periphilin-1 OS=Homo sapiens OX=9606 GN=PPHLN1 PE=1 SV=2	17	4	5	4	458	52.7	9.11	21.36	4	0	3.15877e+06	1
FALSE	100	High	Master Protein	Q9BU23	Lipase maturation factor 2 OS=Homo sapiens OX=9606 GN=LMF2 PE=1 SV=2	10	5	5	5	707	79.6	10.1	21.34	5	0	904825	1
FALSE	100	High	Master Protein	O75448	Mediator of RNA polymerase II transcription subunit 24 OS=Homo sapiens OX=9606 GN=MED24 PE=1 SV=1	9	5	6	5	989	110.2	6.95	21.33	5	0	222738	1
FALSE	100	High	Master Protein	P53621	Coatomer subunit alpha OS=Homo sapiens OX=9606 GN=COPA PE=1 SV=2	7	4	5	4	1224	138.3	7.66	21.28	4	0	924203	1
FALSE	100	High	Master Protein	Q92759	General transcription factor IIH subunit 4 OS=Homo sapiens OX=9606 GN=GTF2H4 PE=1 SV=1	15	4	5	4	462	52.2	9.04	21.27	4	0	1.3289e+06	1
FALSE	100	High	Master Protein	Q92925	SWI/SNF-related matrix-associated actin-dependent regulator of chromatin subfamily D member 2 OS=Homo sapiens OX=9606 GN=SMARCD2 PE=1 SV=3	10	4	5	4	531	58.9	9.64	21.24	4	0	1.42301e+06	1
FALSE	100	High	Master Protein	Q13242	Serine/arginine-rich splicing factor 9 OS=Homo sapiens OX=9606 GN=SRSF9 PE=1 SV=1	17	3	5	3	221	25.5	8.65	21.2	3	0	1.50758e+07	1
FALSE	100	High	Master Protein	Q5SRE5	Nucleoporin NUP188 homolog OS=Homo sapiens OX=9606 GN=NUP188 PE=1 SV=1	4	3	5	3	1749	195.9	6.73	21.2	3	0	1.19577e+06	1
FALSE	100	High	Master Protein	P52789	Hexokinase-2 OS=Homo sapiens OX=9606 GN=HK2 PE=1 SV=2	7	4	5	4	917	102.3	6.05	21.04	4	0	2.01524e+06	1
FALSE	100	High	Master Protein	P09012	U1 small nuclear ribonucleoprotein A OS=Homo sapiens OX=9606 GN=SNRPA PE=1 SV=3	17	2	4	2	282	31.3	9.83	21.04	2	0	1.47757e+06	1
FALSE	100	High	Master Protein	P23396	40S ribosomal protein S3 OS=Homo sapiens OX=9606 GN=RPS3 PE=1 SV=2	32	4	5	4	243	26.7	9.66	21.03	4	0	1.40299e+07	1
FALSE	100	High	Master Protein	O00267	Transcription elongation factor SPT5 OS=Homo sapiens OX=9606 GN=SUPT5H PE=1 SV=1	11	5	5	5	1087	120.9	5.06	20.88	5	0	371411	1
FALSE	100	High	Master Protein	Q6PD62	RNA polymerase-associated protein CTR9 homolog OS=Homo sapiens OX=9606 GN=CTR9 PE=1 SV=1	6	4	5	4	1173	133.4	6.77	20.85	4	0	2.73597e+06	1
FALSE	100	High	Master Protein	Q92552	28S ribosomal protein S27, mitochondrial OS=Homo sapiens OX=9606 GN=MRPS27 PE=1 SV=3	21	4	5	4	414	47.6	6.18	20.63	4	0	1.36013e+06	1
FALSE	100	High	Master Protein	P01130	Low-density lipoprotein receptor OS=Homo sapiens OX=9606 GN=LDLR PE=1 SV=1	8	4	5	4	860	95.3	5.05	20.63	4	0	3.46025e+06	1
FALSE	100	High	Master Protein	Q9NVU7	Protein SDA1 homolog OS=Homo sapiens OX=9606 GN=SDAD1 PE=1 SV=3	7	4	5	4	687	79.8	9.25	20.55	4	0	5396825	1
FALSE	100	High	Master Protein	Q9H6R4	Nucleolar protein 6 OS=Homo sapiens OX=9606 GN=NOL6 PE=1 SV=2	7	4	5	4	1146	127.5	7.64	20.54	4	0	553288	1
FALSE		High	Master Protein	Q9BQ39	ATP-dependent RNA helicase DDX50 OS=Homo sapiens OX=9606 GN=DDX50 PE=1 SV=1	12	5	5	3	737	82.5	9.17	20.52	5	0		1
FALSE	100	High	Master Protein	Q9Y2P8	RNA 3'-terminal phosphate cyclase-like protein OS=Homo sapiens OX=9606 GN=RCL1 PE=1 SV=3	26	5	5	5	373	40.8	9.26	20.5	5	0	6.09301e+06	1
FALSE	100	High	Master Protein	P18031	Tyrosine-protein phosphatase non-receptor type 1 OS=Homo sapiens OX=9606 GN=PTPN1 PE=1 SV=1	18	4	5	4	435	49.9	6.27	20.49	4	0	4.48691e+06	1
FALSE	100	High	Master Protein	Q9NWH9	SAFB-like transcription modulator OS=Homo sapiens OX=9606 GN=SLTM PE=1 SV=2	3	4	5	4	1034	117.1	7.87	20.4	4	0	4.59848e+06	1
FALSE	100	High	Master Protein	Q9NZ08	Endoplasmic reticulum aminopeptidase 1 OS=Homo sapiens OX=9606 GN=ERAP1 PE=1 SV=3	10	5	5	5	941	107.2	6.46	20.34	5	0	3.83454e+06	1
FALSE	100	High	Master Protein	P62829	60S ribosomal protein L23 OS=Homo sapiens OX=9606 GN=RPL23 PE=1 SV=1	27	3	5	3	140	14.9	10.51	20.15	3	0	2.31658e+07	1
FALSE	100	High	Master Protein	Q9UL25	Ras-related protein Rab-21 OS=Homo sapiens OX=9606 GN=RAB21 PE=1 SV=3	16	2	5	2	225	24.3	7.94	20.14	2	0	2.65654e+06	1
FALSE	100	High	Master Protein	P82933	28S ribosomal protein S9, mitochondrial OS=Homo sapiens OX=9606 GN=MRPS9 PE=1 SV=2	20	5	5	5	396	45.8	9.51	20.11	5	0	8.16673e+06	1
FALSE	100	High	Master Protein	Q5H9U9	Probable ATP-dependent RNA helicase DDX60-like OS=Homo sapiens OX=9606 GN=DDX60L PE=2 SV=2	6	5	5	5	1706	197.5	8.29	20.09	5	0	917056	1
FALSE	100	High	Master Protein	P46778	60S ribosomal protein L21 OS=Homo sapiens OX=9606 GN=RPL21 PE=1 SV=2	21	2	5	2	160	18.6	10.49	20.01	2	0	1.74829e+07	1
FALSE	100	High	Master Protein	Q86UY5	Protein FAM83A OS=Homo sapiens OX=9606 GN=FAM83A PE=1 SV=1	20	4	4	4	434	47.4	8.82	19.92	4	0	2.43571e+06	1
FALSE	100	High	Master Protein	P05121	Plasminogen activator inhibitor 1 OS=Homo sapiens OX=9606 GN=SERPINE1 PE=1 SV=1	11	2	4	2	402	45	7.2	19.89	2	0	2.43993e+06	1
FALSE	100	High	Master Protein	P0DMV9	Heat shock 70 kDa protein 1B OS=Homo sapiens OX=9606 GN=HSPA1B PE=1 SV=1	10	3	4	2	641	70	5.66	19.88	3	0	3.86729e+06	1
FALSE	100	High	Master Protein	P24752	Acetyl-CoA acetyltransferase, mitochondrial OS=Homo sapiens OX=9606 GN=ACAT1 PE=1 SV=1	21	5	5	5	427	45.2	8.85	19.86	5	0	1.37747e+06	1
FALSE	100	High	Master Protein	Q96FV9	THO complex subunit 1 OS=Homo sapiens OX=9606 GN=THOC1 PE=1 SV=1	11	4	5	4	657	75.6	4.98	19.81	4	0	2.93224e+06	1
FALSE	100	High	Master Protein	Q96I25	Splicing factor 45 OS=Homo sapiens OX=9606 GN=RBM17 PE=1 SV=1	19	5	5	5	401	44.9	5.97	19.79	5	0	1.02791e+06	1
FALSE	100	High	Master Protein	P62888	60S ribosomal protein L30 OS=Homo sapiens OX=9606 GN=RPL30 PE=1 SV=2	41	3	5	3	115	12.8	9.63	19.75	3	0	5.8571e+06	1
FALSE	100	High	Master Protein	P19367	Hexokinase-1 OS=Homo sapiens OX=9606 GN=HK1 PE=1 SV=3	7	4	5	4	917	102.4	6.8	19.73	4	0	1.42709e+06	1
FALSE	100	High	Master Protein	Q8IXT5	RNA-binding protein 12B OS=Homo sapiens OX=9606 GN=RBM12B PE=1 SV=2	6	3	5	3	1001	118	6.81	19.69	3	0	11460454	1
FALSE	100	High	Master Protein	P42224	Signal transducer and activator of transcription 1-alpha/beta OS=Homo sapiens OX=9606 GN=STAT1 PE=1 SV=2	8	4	5	4	750	87.3	6.05	19.63	4	0	2.9589e+06	1
FALSE	100	High	Master Protein	P62979	Ubiquitin-40S ribosomal protein S27a 9,387 Recombinant E. coli 6-His	32	4	5	4	156	18	9.64	19.61	4	0	5.43017e+07	1
FALSE	100	High	Master Protein	Q99959	Plakophilin-2 OS=Homo sapiens OX=9606 GN=PKP2 PE=1 SV=2	9	3	4	3	881	97.4	9.33	19.6	3	0	1.84773e+06	1
FALSE	100	High	Master Protein	P28300	Protein-lysine 6-oxidase OS=Homo sapiens OX=9606 GN=LOX PE=1 SV=2	14	2	4	2	417	46.9	8.09	19.49	2	0	3.42784e+06	1
FALSE	100	High	Master Protein	O15269	Serine palmitoyltransferase 1 OS=Homo sapiens OX=9606 GN=SPTLC1 PE=1 SV=1	15	4	5	4	473	52.7	6.01	19.48	4	0	3.06956e+06	1
FALSE	100	High	Master Protein	Q14142	Tripartite motif-containing protein 14 OS=Homo sapiens OX=9606 GN=TRIM14 PE=1 SV=2	20	5	5	5	442	49.7	7.87	19.48	5	0	2199107	1
FALSE	100	High	Master Protein	Q9P035	Very-long-chain (3R)-3-hydroxyacyl-CoA dehydratase 3 OS=Homo sapiens OX=9606 GN=HACD3 PE=1 SV=2	10	2	4	2	362	43.1	8.94	19.39	2	0	6548486	1
FALSE		High	Master Protein	O60231	Pre-mRNA-splicing factor ATP-dependent RNA helicase DHX16 OS=Homo sapiens OX=9606 GN=DHX16 PE=1 SV=2	8	5	5	5	1041	119.2	6.8	19.35	5	0		1
FALSE	100	High	Master Protein	Q96AQ6	Pre-B-cell leukemia transcription factor-interacting protein 1 OS=Homo sapiens OX=9606 GN=PBXIP1 PE=1 SV=1	8	3	5	3	731	80.6	5.33	19.3	3	0	626400	1
FALSE	100	High	Master Protein	P60228	Eukaryotic translation initiation factor 3 subunit E OS=Homo sapiens OX=9606 GN=EIF3E PE=1 SV=1	13	3	5	3	445	52.2	6.04	19.3	3	0	2.09338e+06	1
FALSE	100	High	Master Protein	Q8NDT2	Putative RNA-binding protein 15B OS=Homo sapiens OX=9606 GN=RBM15B PE=1 SV=3	7	4	4	4	890	97.1	9.85	19.15	4	0	3.06855e+06	1
FALSE	100	High	Master Protein	P50281	Matrix metalloproteinase-14 OS=Homo sapiens OX=9606 GN=MMP14 PE=1 SV=3	9	3	5	3	582	65.9	7.77	19.13	3	0	2.33839e+06	1
FALSE	100	High	Master Protein	Q14966	Zinc finger protein 638 OS=Homo sapiens OX=9606 GN=ZNF638 PE=1 SV=2	3	3	4	3	1978	220.5	6.38	18.94	3	0	4.17544e+06	1
FALSE	100	High	Master Protein	P19338	Nucleolin OS=Homo sapiens OX=9606 GN=NCL PE=1 SV=3	11	4	5	4	710	76.6	4.7	18.7	4	0	2.36769e+06	1
FALSE	100	High	Master Protein	P61019	Ras-related protein Rab-2A OS=Homo sapiens OX=9606 GN=RAB2A PE=1 SV=1	23	4	5	4	212	23.5	6.54	18.64	4	0	6.21636e+06	1
FALSE	100	High	Master Protein	Q86VP6	Cullin-associated NEDD8-dissociated protein 1 OS=Homo sapiens OX=9606 GN=CAND1 PE=1 SV=2	6	5	5	5	1230	136.3	5.78	18.56	5	0	5.9389e+06	1
FALSE	100	High	Master Protein	P40616	ADP-ribosylation factor-like protein 1 OS=Homo sapiens OX=9606 GN=ARL1 PE=1 SV=1	20	2	4	2	181	20.4	5.72	18.54	2	0	2.65779e+06	1
FALSE	100	High	Master Protein	P07199	Major centromere autoantigen B OS=Homo sapiens OX=9606 GN=CENPB PE=1 SV=2	11	4	5	4	599	65.1	4.55	18.4	4	0	5.37373e+06	1
FALSE	100	High	Master Protein	O43251	RNA binding protein fox-1 homolog 2 OS=Homo sapiens OX=9606 GN=RBFOX2 PE=1 SV=3	17	3	4	3	390	41.3	7.27	18.38	3	0	1.84097e+06	1
FALSE	100	High	Master Protein	Q9H0D6	5'-3' exoribonuclease 2 OS=Homo sapiens OX=9606 GN=XRN2 PE=1 SV=1	9	5	5	5	950	108.5	7.47	18.38	5	0	263230	1
FALSE		High	Master Protein	O00411	DNA-directed RNA polymerase, mitochondrial OS=Homo sapiens OX=9606 GN=POLRMT PE=1 SV=2	5	3	4	3	1230	138.5	8.98	18.37	3	0		1
FALSE	100	High	Master Protein	P27635	60S ribosomal protein L10 OS=Homo sapiens OX=9606 GN=RPL10 PE=1 SV=4	19	2	4	2	214	24.6	10.08	18.33	2	0	1.34911e+07	1
FALSE	100	High	Master Protein	P24928	DNA-directed RNA polymerase II subunit RPB1 OS=Homo sapiens OX=9606 GN=POLR2A PE=1 SV=2	5	5	5	5	1970	217	7.37	18.24	5	0	3.57739e+06	1
FALSE	100	High	Master Protein	Q9NR12	PDZ and LIM domain protein 7 OS=Homo sapiens OX=9606 GN=PDLIM7 PE=1 SV=1	16	3	4	3	457	49.8	8.41	18.21	3	0	2.26634e+06	1
FALSE	100	High	Master Protein	P78316	Nucleolar protein 14 OS=Homo sapiens OX=9606 GN=NOP14 PE=1 SV=3	7	5	5	5	857	97.6	7.58	18.18	5	0	4.21227e+06	1
FALSE	100	High	Master Protein	B5ME19	Eukaryotic translation initiation factor 3 subunit C-like protein OS=Homo sapiens OX=9606 GN=EIF3CL PE=3 SV=1	9	4	4	4	914	105.4	5.64	18.17	4	0	3909062	1
FALSE	100	High	Master Protein	O75489	NADH dehydrogenase [ubiquinone] iron-sulfur protein 3, mitochondrial OS=Homo sapiens OX=9606 GN=NDUFS3 PE=1 SV=1	28	5	5	5	264	30.2	7.5	18.07	5	0	1.15739e+07	1
FALSE	100	High	Master Protein	P28288	ATP-binding cassette sub-family D member 3 OS=Homo sapiens OX=9606 GN=ABCD3 PE=1 SV=1	9	4	5	4	659	75.4	9.36	18.05	4	0	3.44817e+06	1
FALSE		High	Master Protein	P05534	HLA class I histocompatibility antigen, A-24 alpha chain OS=Homo sapiens OX=9606 GN=HLA-A PE=1 SV=2	21	4	4	1	365	40.7	6.34	17.9	4	0		1
FALSE	100	High	Master Protein	Q9Y277	Voltage-dependent anion-selective channel protein 3 OS=Homo sapiens OX=9606 GN=VDAC3 PE=1 SV=1	28	4	4	4	283	30.6	8.66	17.87	4	0	1.09629e+07	1
FALSE	100	High	Master Protein	Q16540	39S ribosomal protein L23, mitochondrial OS=Homo sapiens OX=9606 GN=MRPL23 PE=1 SV=1	27	3	4	3	153	17.8	9.69	17.81	3	0	960614	1
FALSE	100	High	Master Protein	Q9Y4L1	Hypoxia up-regulated protein 1 OS=Homo sapiens OX=9606 GN=HYOU1 PE=1 SV=1	7	3	4	3	999	111.3	5.22	17.8	3	0	658521	1
FALSE	100	High	Master Protein	Q8IWB1	Inositol 1,4,5-trisphosphate receptor-interacting protein OS=Homo sapiens OX=9606 GN=ITPRIP PE=1 SV=1	13	3	4	3	547	62	5.88	17.78	3	0	1.75606e+06	1
FALSE		High	Master Protein	Q8NFD5	AT-rich interactive domain-containing protein 1B OS=Homo sapiens OX=9606 GN=ARID1B PE=1 SV=2	2	2	4	1	2236	236	6.73	17.68	2	0		1
FALSE	100	High	Master Protein	P82675	28S ribosomal protein S5, mitochondrial OS=Homo sapiens OX=9606 GN=MRPS5 PE=1 SV=2	20	4	4	4	430	48	9.92	17.65	4	0	3534730	1
FALSE	100	High	Master Protein	O15371	Eukaryotic translation initiation factor 3 subunit D OS=Homo sapiens OX=9606 GN=EIF3D PE=1 SV=1	17	4	4	4	548	63.9	6.05	17.64	4	0	2851933	1
FALSE	100	High	Master Protein	Q8N3U4	Cohesin subunit SA-2 OS=Homo sapiens OX=9606 GN=STAG2 PE=1 SV=3	6	4	4	4	1231	141.2	5.43	17.64	4	0	1.22298e+06	1
FALSE	100	High	Master Protein	P62820	Ras-related protein Rab-1A OS=Homo sapiens OX=9606 GN=RAB1A PE=1 SV=3	36	4	4	2	205	22.7	6.21	17.62	4	0	2.82128e+06	1
FALSE		High	Master Protein	Q14683	Structural maintenance of chromosomes protein 1A OS=Homo sapiens OX=9606 GN=SMC1A PE=1 SV=2	5	3	4	3	1233	143.1	7.64	17.59	3	0		1
FALSE	100	High	Master Protein	Q9Y224	RNA transcription, translation and transport factor protein OS=Homo sapiens OX=9606 GN=RTRAF PE=1 SV=1	26	4	4	4	244	28.1	6.65	17.57	4	0	4.66686e+06	1
FALSE	100	High	Master Protein	Q8NDF8	Terminal nucleotidyltransferase 4A OS=Homo sapiens OX=9606 GN=TENT4B PE=1 SV=2	13	4	4	4	572	63.2	8.98	17.5	4	0	818904	1
FALSE	100	High	Master Protein	Q9NVH1	DnaJ homolog subfamily C member 11 OS=Homo sapiens OX=9606 GN=DNAJC11 PE=1 SV=2	14	5	5	5	559	63.2	8.4	17.43	5	0	7.41592e+06	1
FALSE	100	High	Master Protein	P61247	40S ribosomal protein S3a OS=Homo sapiens OX=9606 GN=RPS3A PE=1 SV=2	16	3	4	3	264	29.9	9.73	17.37	3	0	5.06083e+06	1
FALSE	100	High	Master Protein	Q5JPH6	Probable glutamate--tRNA ligase, mitochondrial OS=Homo sapiens OX=9606 GN=EARS2 PE=1 SV=2	10	3	4	3	523	58.7	8.76	17.28	3	0	7.0195e+06	1
FALSE	100	High	Master Protein	P05787	Keratin, type II cytoskeletal 8 OS=Homo sapiens OX=9606 GN=KRT8 PE=1 SV=7	14	5	5	4	483	53.7	5.59	17.25	5	0	7.08161e+06	1
FALSE	100	High	Master Protein	Q96HE7	ERO1-like protein alpha OS=Homo sapiens OX=9606 GN=ERO1A PE=1 SV=2	18	4	4	4	468	54.4	5.68	17.24	4	0	921158	1
FALSE		High	Master Protein	O14497	AT-rich interactive domain-containing protein 1A OS=Homo sapiens OX=9606 GN=ARID1A PE=1 SV=3	4	3	4	2	2285	241.9	6.7	17.23	3	0		1
FALSE	100	High	Master Protein	Q8NEW0	Zinc transporter 7 OS=Homo sapiens OX=9606 GN=SLC30A7 PE=2 SV=1	8	2	4	2	376	41.6	6.95	17.19	2	0	1.30166e+07	1
FALSE	100	High	Master Protein	Q5JTV8	Torsin-1A-interacting protein 1 OS=Homo sapiens OX=9606 GN=TOR1AIP1 PE=1 SV=2	9	3	4	3	583	66.2	8.18	17.15	3	0	5.22275e+06	1
FALSE	100	High	Master Protein	Q9NXE4	Sphingomyelin phosphodiesterase 4 OS=Homo sapiens OX=9606 GN=SMPD4 PE=1 SV=3	9	4	4	4	866	97.7	8.27	17.05	4	0	1.54858e+06	1
FALSE	100	High	Master Protein	Q9HCS7	Pre-mRNA-splicing factor SYF1 OS=Homo sapiens OX=9606 GN=XAB2 PE=1 SV=2	9	5	5	5	855	99.9	6.23	17.03	5	0	5.26676e+06	1
FALSE	100	High	Master Protein	Q31612	HLA class I histocompatibility antigen, B-73 alpha chain OS=Homo sapiens OX=9606 GN=HLA-B PE=1 SV=1	18	4	4	1	363	40.4	6.24	16.86	4	0	1.55025e+06	1
FALSE	100	High	Master Protein	Q9P0U4	CXXC-type zinc finger protein 1 OS=Homo sapiens OX=9606 GN=CXXC1 PE=1 SV=2	7	3	4	3	656	75.7	8.24	16.8	3	0	2.52378e+06	1
FALSE	100	High	Master Protein	P49759	Dual specificity protein kinase CLK1 OS=Homo sapiens OX=9606 GN=CLK1 PE=1 SV=2	12	3	4	3	484	57.3	8.87	16.75	3	0	2.45038e+06	1
FALSE	100	High	Master Protein	Q9Y2X0	Mediator of RNA polymerase II transcription subunit 16 OS=Homo sapiens OX=9606 GN=MED16 PE=1 SV=2	6	4	4	4	877	96.7	7.37	16.7	4	0	1.45016e+06	1
FALSE	100	High	Master Protein	Q9HCG8	Pre-mRNA-splicing factor CWC22 homolog OS=Homo sapiens OX=9606 GN=CWC22 PE=1 SV=3	6	4	4	4	908	105.4	7.03	16.57	4	0	2.45588e+06	1
FALSE	100	High	Master Protein	P09914	Interferon-induced protein with tetratricopeptide repeats 1 OS=Homo sapiens OX=9606 GN=IFIT1 PE=1 SV=2	14	4	4	4	478	55.3	7.2	16.52	4	0	1.11301e+06	1
FALSE	100	High	Master Protein	Q8WUM0	Nuclear pore complex protein Nup133 OS=Homo sapiens OX=9606 GN=NUP133 PE=1 SV=2	8	4	4	4	1156	128.9	5.1	16.52	4	0	4.07553e+06	1
FALSE	100	High	Master Protein	Q5T0W9	Protein FAM83B OS=Homo sapiens OX=9606 GN=FAM83B PE=1 SV=1	4	2	4	2	1011	114.7	8.97	16.47	2	0	1.25689e+06	1
FALSE	100	High	Master Protein	Q9HD45	Transmembrane 9 superfamily member 3 OS=Homo sapiens OX=9606 GN=TM9SF3 PE=1 SV=2	8	2	3	2	589	67.8	7.21	16.38	2	0	2.65154e+06	1
FALSE	100	High	Master Protein	P19474	E3 ubiquitin-protein ligase TRIM21 OS=Homo sapiens OX=9606 GN=TRIM21 PE=1 SV=1	8	3	4	3	475	54.1	6.38	16.37	3	0	2.50392e+06	1
FALSE	100	High	Master Protein	P13807	Glycogen [starch] synthase, muscle OS=Homo sapiens OX=9606 GN=GYS1 PE=1 SV=2	12	4	4	4	737	83.7	6.18	16.35	4	0	2.66602e+06	1
FALSE	100	High	Master Protein	P15880	40S ribosomal protein S2 OS=Homo sapiens OX=9606 GN=RPS2 PE=1 SV=2	10	2	4	2	293	31.3	10.24	16.31	2	0	2.1332e+06	1
FALSE	100	High	Master Protein	Q8IY17	Neuropathy target esterase OS=Homo sapiens OX=9606 GN=PNPLA6 PE=1 SV=3	5	4	4	4	1375	150.9	7.74	16.28	4	0	503974	1
FALSE	100	High	Master Protein	P17987	T-complex protein 1 subunit alpha OS=Homo sapiens OX=9606 GN=TCP1 PE=1 SV=1	15	4	4	4	556	60.3	6.11	16.28	4	0	394450	1
FALSE	100	High	Master Protein	Q96A35	39S ribosomal protein L24, mitochondrial OS=Homo sapiens OX=9606 GN=MRPL24 PE=1 SV=1	25	4	4	4	216	24.9	9.29	16.24	4	0	3.76826e+06	1
FALSE	100	High	Master Protein	Q6ZRV2	Protein FAM83H OS=Homo sapiens OX=9606 GN=FAM83H PE=1 SV=3	6	4	4	4	1179	127	6.98	16.12	4	0	3460563	1
FALSE	100	High	Master Protein	Q12788	Transducin beta-like protein 3 OS=Homo sapiens OX=9606 GN=TBL3 PE=1 SV=2	9	4	4	4	808	89	6.9	16.08	4	0	2.35584e+06	1
FALSE	100	High	Master Protein	Q9P2J5	Leucine--tRNA ligase, cytoplasmic OS=Homo sapiens OX=9606 GN=LARS PE=1 SV=2	7	4	4	4	1176	134.4	7.3	16.04	4	0	918923	1
FALSE	100	High	Master Protein	Q8N766	ER membrane protein complex subunit 1 OS=Homo sapiens OX=9606 GN=EMC1 PE=1 SV=1	8	4	4	4	993	111.7	7.66	15.98	4	0	960847	1
FALSE	100	High	Master Protein	Q6P1M0	Long-chain fatty acid transport protein 4 OS=Homo sapiens OX=9606 GN=SLC27A4 PE=1 SV=1	10	4	4	4	643	72	8.47	15.95	4	0	465459	1
FALSE	100	High	Master Protein	Q9BRZ2	E3 ubiquitin-protein ligase TRIM56 OS=Homo sapiens OX=9606 GN=TRIM56 PE=1 SV=3	9	3	4	3	755	81.4	7.74	15.89	3	0	1.18528e+06	1
FALSE	100	High	Master Protein	P07814	Bifunctional glutamate/proline--tRNA ligase OS=Homo sapiens OX=9606 GN=EPRS PE=1 SV=5	3	2	3	2	1512	170.5	7.33	15.84	2	0	607282	1
FALSE	100	High	Master Protein	Q96MU7	YTH domain-containing protein 1 OS=Homo sapiens OX=9606 GN=YTHDC1 PE=1 SV=3	6	2	4	2	727	84.6	6.23	15.74	2	0	2.98871e+06	1
FALSE	100	High	Master Protein	Q9Y6K5	2'-5'-oligoadenylate synthase 3 OS=Homo sapiens OX=9606 GN=OAS3 PE=1 SV=3	5	3	4	3	1087	121.1	8.4	15.74	3	0	828854	1
FALSE	100	High	Master Protein	Q08J23	tRNA (cytosine(34)-C(5))-methyltransferase OS=Homo sapiens OX=9606 GN=NSUN2 PE=1 SV=2	8	4	4	4	767	86.4	6.77	15.74	4	0	6.85595e+06	1
FALSE	100	High	Master Protein	Q13263	Transcription intermediary factor 1-beta OS=Homo sapiens OX=9606 GN=TRIM28 PE=1 SV=5	9	4	4	4	835	88.5	5.77	15.64	4	0	1.87104e+06	1
FALSE		High	Master Protein	Q01780	Exosome component 10 OS=Homo sapiens OX=9606 GN=EXOSC10 PE=1 SV=2	9	4	4	4	885	100.8	8.46	15.62	4	0		1
FALSE	100	High	Master Protein	O94874	E3 UFM1-protein ligase 1 OS=Homo sapiens OX=9606 GN=UFL1 PE=1 SV=2	9	4	4	4	794	89.5	6.79	15.59	4	0	2.98781e+06	1
FALSE	100	High	Master Protein	P38919	Eukaryotic initiation factor 4A-III OS=Homo sapiens OX=9606 GN=EIF4A3 PE=1 SV=4	13	3	4	2	411	46.8	6.73	15.57	3	1	7398417	1
FALSE	100	High	Master Protein	P05161	Ubiquitin-like protein ISG15 OS=Homo sapiens OX=9606 GN=ISG15 PE=1 SV=5	18	2	3	2	165	17.9	7.44	15.54	2	0	2.89002e+06	1
FALSE	100	High	Master Protein	Q9GZR7	ATP-dependent RNA helicase DDX24 OS=Homo sapiens OX=9606 GN=DDX24 PE=1 SV=1	10	4	4	4	859	96.3	9.06	15.53	4	0	1.64783e+06	1
FALSE	100	High	Master Protein	Q14562	ATP-dependent RNA helicase DHX8 OS=Homo sapiens OX=9606 GN=DHX8 PE=1 SV=1	5	4	4	4	1220	139.2	8.32	15.41	4	0	1.16843e+06	1
FALSE	100	High	Master Protein	Q9UBS4	DnaJ homolog subfamily B member 11 OS=Homo sapiens OX=9606 GN=DNAJB11 PE=1 SV=1	9	3	4	3	358	40.5	6.18	15.41	3	0	966559	1
FALSE	100	High	Master Protein	Q5SSJ5	Heterochromatin protein 1-binding protein 3 OS=Homo sapiens OX=9606 GN=HP1BP3 PE=1 SV=1	9	2	3	2	553	61.2	9.67	15.38	2	0	3.90554e+06	1
FALSE		High	Master Protein	Q6P9B9	Integrator complex subunit 5 OS=Homo sapiens OX=9606 GN=INTS5 PE=1 SV=1	6	2	3	2	1019	107.9	7.05	15.34	2	0		1
FALSE	100	High	Master Protein	P33947	ER lumen protein-retaining receptor 2 OS=Homo sapiens OX=9606 GN=KDELR2 PE=1 SV=1	25	3	3	3	212	24.4	8.72	15.33	3	0	1.43629e+06	1
FALSE		High	Master Protein	Q96ME7	Zinc finger protein 512 OS=Homo sapiens OX=9606 GN=ZNF512 PE=1 SV=2	10	3	3	3	567	64.6	9.76	15.09	3	0		1
FALSE	100	High	Master Protein	Q9NRG9	Aladin OS=Homo sapiens OX=9606 GN=AAAS PE=1 SV=1	15	4	4	4	546	59.5	7.5	15	4	0	1.11521e+06	1
FALSE	100	High	Master Protein	P61619	Protein transport protein Sec61 subunit alpha isoform 1 OS=Homo sapiens OX=9606 GN=SEC61A1 PE=1 SV=2	16	3	3	3	476	52.2	8.06	14.93	3	0	1.68498e+06	1
FALSE		High	Master Protein	P55735	Protein SEC13 homolog OS=Homo sapiens OX=9606 GN=SEC13 PE=1 SV=3	17	3	4	3	322	35.5	5.48	14.89	3	0		1
FALSE	100	High	Master Protein	Q96TA2	ATP-dependent zinc metalloprotease YME1L1 OS=Homo sapiens OX=9606 GN=YME1L1 PE=1 SV=2	6	2	3	2	773	86.4	8.76	14.89	2	0	1.05554e+06	1
FALSE	100	High	Master Protein	Q9UQ88	Cyclin-dependent kinase 11A OS=Homo sapiens OX=9606 GN=CDK11A PE=1 SV=4	7	3	4	3	783	91.3	5.36	14.86	3	0	3.71841e+06	1
FALSE	100	High	Master Protein	O43395	U4/U6 small nuclear ribonucleoprotein Prp3 OS=Homo sapiens OX=9606 GN=PRPF3 PE=1 SV=2	5	2	3	2	683	77.5	9.5	14.82	2	0	1.12815e+06	1
FALSE	100	High	Master Protein	Q02978	Mitochondrial 2-oxoglutarate/malate carrier protein OS=Homo sapiens OX=9606 GN=SLC25A11 PE=1 SV=3	18	3	3	3	314	34	9.91	14.79	3	0	726710	1
FALSE	100	High	Master Protein	P08779	Keratin, type I cytoskeletal 16 OS=Homo sapiens OX=9606 GN=KRT16 PE=1 SV=4	12	4	4	2	473	51.2	5.05	14.68	4	0	2.17017e+06	1
FALSE	100	High	Master Protein	Q9BTX1	Nucleoporin NDC1 OS=Homo sapiens OX=9606 GN=NDC1 PE=1 SV=2	8	3	4	3	674	76.3	9.09	14.62	3	0	615482	1
FALSE		High	Master Protein	P51531	Probable global transcription activator SNF2L2 OS=Homo sapiens OX=9606 GN=SMARCA2 PE=1 SV=2	4	4	4	1	1590	181.2	7.2	14.57	4	0		1
FALSE	100	High	Master Protein	Q9H4K7	Mitochondrial ribosome-associated GTPase 2 OS=Homo sapiens OX=9606 GN=MTG2 PE=1 SV=1	16	4	4	4	406	43.9	9.45	14.41	4	0	1.43667e+06	1
FALSE		High	Master Protein	Q9BQ04	RNA-binding protein 4B OS=Homo sapiens OX=9606 GN=RBM4B PE=1 SV=1	12	2	3	2	359	40.1	6.74	14.41	2	0		1
FALSE	100	High	Master Protein	Q3ZCQ8	Mitochondrial import inner membrane translocase subunit TIM50 OS=Homo sapiens OX=9606 GN=TIMM50 PE=1 SV=2	14	3	3	3	353	39.6	8.37	14.36	3	0	1.26426e+06	1
FALSE	100	High	Master Protein	Q9UHB9	Signal recognition particle subunit SRP68 OS=Homo sapiens OX=9606 GN=SRP68 PE=1 SV=2	10	3	3	3	627	70.7	8.56	14.3	3	0	660514	1
FALSE	100	High	Master Protein	Q8IUH3	RNA-binding protein 45 OS=Homo sapiens OX=9606 GN=RBM45 PE=1 SV=1	9	3	4	3	476	53.5	7.17	14.23	3	0	948498	1
FALSE	100	High	Master Protein	Q8WXF1	Paraspeckle component 1 OS=Homo sapiens OX=9606 GN=PSPC1 PE=1 SV=1	13	4	4	4	523	58.7	6.67	14.22	4	0	1.29222e+06	1
FALSE	100	High	Master Protein	O95716	Ras-related protein Rab-3D OS=Homo sapiens OX=9606 GN=RAB3D PE=1 SV=1	28	4	4	4	219	24.3	4.93	14.13	4	0	2725062	1
FALSE	100	High	Master Protein	P22087	rRNA 2'-O-methyltransferase fibrillarin OS=Homo sapiens OX=9606 GN=FBL PE=1 SV=2	17	3	3	3	321	33.8	10.18	14.1	3	0	3.64683e+06	1
FALSE	100	High	Master Protein	P01889	HLA class I histocompatibility antigen, B-7 alpha chain OS=Homo sapiens OX=9606 GN=HLA-B PE=1 SV=3	15	4	4	1	362	40.4	5.85	14.09	4	2	1.53915e+07	1
FALSE	100	High	Master Protein	P62826	GTP-binding nuclear protein Ran OS=Homo sapiens OX=9606 GN=RAN PE=1 SV=3	17	2	3	2	216	24.4	7.49	14.09	2	0	1.87284e+06	1
FALSE	100	High	Master Protein	P17980	26S proteasome regulatory subunit 6A OS=Homo sapiens OX=9606 GN=PSMC3 PE=1 SV=3	11	3	4	3	439	49.2	5.24	14.08	3	0	1.61547e+06	1
FALSE		High	Master Protein	Q9HAU0	Pleckstrin homology domain-containing family A member 5 OS=Homo sapiens OX=9606 GN=PLEKHA5 PE=1 SV=1	4	2	4	2	1116	127.4	7.53	14.08	2	0		1
FALSE	100	High	Master Protein	O95299	NADH dehydrogenase [ubiquinone] 1 alpha subcomplex subunit 10, mitochondrial OS=Homo sapiens OX=9606 GN=NDUFA10 PE=1 SV=1	10	2	3	2	355	40.7	8.48	14	2	0	6.43243e+06	1
FALSE	100	High	Master Protein	P62701	40S ribosomal protein S4, X isoform OS=Homo sapiens OX=9606 GN=RPS4X PE=1 SV=2	15	2	3	2	263	29.6	10.15	13.98	2	0	2.21037e+06	1
FALSE		High	Master Protein	Q14004	Cyclin-dependent kinase 13 OS=Homo sapiens OX=9606 GN=CDK13 PE=1 SV=2	4	3	3	2	1512	164.8	9.69	13.91	3	0		1
FALSE	100	High	Master Protein	P07237	Protein disulfide-isomerase OS=Homo sapiens OX=9606 GN=P4HB PE=1 SV=3	14	3	3	3	508	57.1	4.87	13.9	3	0	1.20671e+06	1
FALSE		High	Master Protein	Q8WV41	Sorting nexin-33 OS=Homo sapiens OX=9606 GN=SNX33 PE=1 SV=1	12	2	3	2	574	65.2	6.79	13.85	2	0		1
FALSE	100	High	Master Protein	P09913	Interferon-induced protein with tetratricopeptide repeats 2 OS=Homo sapiens OX=9606 GN=IFIT2 PE=1 SV=1	11	3	3	3	472	54.6	6.76	13.76	3	0	1.09707e+06	1
FALSE	100	High	Master Protein	Q9H0H5	Rac GTPase-activating protein 1 OS=Homo sapiens OX=9606 GN=RACGAP1 PE=1 SV=1	11	3	3	3	632	71	8.88	13.74	3	0	835268	1
FALSE	100	High	Master Protein	Q8WWI1	LIM domain only protein 7 OS=Homo sapiens OX=9606 GN=LMO7 PE=1 SV=3	5	4	4	4	1683	192.6	8.09	13.72	4	0	2.17091e+06	1
FALSE	100	High	Master Protein	P53985	Monocarboxylate transporter 1 OS=Homo sapiens OX=9606 GN=SLC16A1 PE=1 SV=3	4	2	3	2	500	53.9	8.66	13.72	2	0	3.85793e+06	1
FALSE	100	High	Master Protein	Q9BZE4	Nucleolar GTP-binding protein 1 OS=Homo sapiens OX=9606 GN=GTPBP4 PE=1 SV=3	9	3	3	3	634	73.9	9.5	13.68	3	0	3.50812e+06	1
FALSE	100	High	Master Protein	Q13206	Probable ATP-dependent RNA helicase DDX10 OS=Homo sapiens OX=9606 GN=DDX10 PE=1 SV=2	6	4	4	4	875	100.8	8.63	13.67	4	0	2.86473e+06	1
FALSE	100	High	Master Protein	Q92665	28S ribosomal protein S31, mitochondrial OS=Homo sapiens OX=9606 GN=MRPS31 PE=1 SV=3	14	4	4	4	395	45.3	9.29	13.66	4	0	4.68861e+06	1
FALSE	100	High	Master Protein	Q96LT9	RNA-binding region-containing protein 3 OS=Homo sapiens OX=9606 GN=RNPC3 PE=1 SV=1	14	3	3	3	517	58.5	7.72	13.61	3	0	1.23187e+06	1
FALSE	100	High	Master Protein	Q9UBX3	Mitochondrial dicarboxylate carrier OS=Homo sapiens OX=9606 GN=SLC25A10 PE=1 SV=2	22	3	3	3	287	31.3	9.54	13.57	3	0	5.36631e+06	1
FALSE	100	High	Master Protein	P62244	40S ribosomal protein S15a OS=Homo sapiens OX=9606 GN=RPS15A PE=1 SV=2	26	2	3	2	130	14.8	10.13	13.5	2	0	9.96247e+06	1
FALSE	100	High	Master Protein	O94929	Actin-binding LIM protein 3 OS=Homo sapiens OX=9606 GN=ABLIM3 PE=1 SV=3	8	3	3	3	683	77.8	8.54	13.43	3	0	861348	1
FALSE		High	Master Protein	O95391	Pre-mRNA-splicing factor SLU7 OS=Homo sapiens OX=9606 GN=SLU7 PE=1 SV=2	9	3	3	3	586	68.3	7.14	13.42	3	0		1
FALSE	100	High	Master Protein	P51149	Ras-related protein Rab-7a OS=Homo sapiens OX=9606 GN=RAB7A PE=1 SV=1	29	3	3	3	207	23.5	6.7	13.42	3	0	7.88945e+06	1
FALSE	100	High	Master Protein	P18124	60S ribosomal protein L7 OS=Homo sapiens OX=9606 GN=RPL7 PE=1 SV=1	13	4	4	4	248	29.2	10.65	13.35	4	0	2.26573e+07	1
FALSE	100	High	Master Protein	Q9ULG1	Chromatin-remodeling ATPase INO80 OS=Homo sapiens OX=9606 GN=INO80 PE=1 SV=2	4	2	3	2	1556	176.6	9.5	13.34	2	0	482203	1
FALSE	100	High	Master Protein	Q02878	60S ribosomal protein L6 OS=Homo sapiens OX=9606 GN=RPL6 PE=1 SV=3	13	2	3	2	288	32.7	10.58	13.3	2	0	3909399	1
FALSE		High	Master Protein	P12035	Keratin, type II cytoskeletal 3 OS=Homo sapiens OX=9606 GN=KRT3 PE=1 SV=3	6	4	4	1	628	64.4	6.48	13.27	4	0		1
FALSE	100	High	Master Protein	Q9BVJ6	U3 small nucleolar RNA-associated protein 14 homolog A OS=Homo sapiens OX=9606 GN=UTP14A PE=1 SV=1	7	3	3	3	771	87.9	7.87	13.15	3	0	1.46033e+06	1
FALSE	100	High	Master Protein	Q16891	MICOS complex subunit MIC60 OS=Homo sapiens OX=9606 GN=IMMT PE=1 SV=1	8	3	3	3	758	83.6	6.48	13.09	3	0	6.68456e+06	1
FALSE	100	High	Master Protein	Q96CS3	FAS-associated factor 2 OS=Homo sapiens OX=9606 GN=FAF2 PE=1 SV=2	8	2	3	2	445	52.6	5.62	13.07	2	0	572776	1
FALSE	100	High	Master Protein	Q14980	Nuclear mitotic apparatus protein 1 OS=Homo sapiens OX=9606 GN=NUMA1 PE=1 SV=2	1	2	3	2	2115	238.1	5.78	13.07	2	0	3.43789e+06	1
FALSE	100	High	Master Protein	Q9H0G5	Nuclear speckle splicing regulatory protein 1 OS=Homo sapiens OX=9606 GN=NSRP1 PE=1 SV=1	3	2	3	2	558	66.4	8.84	13	2	0	2.69728e+06	1
FALSE	100	High	Master Protein	Q9UJX3	Anaphase-promoting complex subunit 7 OS=Homo sapiens OX=9606 GN=ANAPC7 PE=1 SV=4	10	3	3	3	599	66.8	5.64	12.89	3	0	3.60134e+06	1
FALSE	100	High	Master Protein	P18621	60S ribosomal protein L17 OS=Homo sapiens OX=9606 GN=RPL17 PE=1 SV=3	27	3	3	3	184	21.4	10.17	12.87	3	0	2.43347e+06	1
FALSE	100	High	Master Protein	O43913	Origin recognition complex subunit 5 OS=Homo sapiens OX=9606 GN=ORC5 PE=1 SV=1	9	2	3	2	435	50.3	7.74	12.83	2	0	289361	1
FALSE		High	Master Protein	P13010	X-ray repair cross-complementing protein 5 OS=Homo sapiens OX=9606 GN=XRCC5 PE=1 SV=3	7	3	3	3	732	82.7	5.81	12.81	3	0		1
FALSE		High	Master Protein	Q9UN86	Ras GTPase-activating protein-binding protein 2 OS=Homo sapiens OX=9606 GN=G3BP2 PE=1 SV=2	5	2	3	2	482	54.1	5.55	12.79	2	0		1
FALSE		High	Master Protein	O95819	Mitogen-activated protein kinase kinase kinase kinase 4 OS=Homo sapiens OX=9606 GN=MAP4K4 PE=1 SV=2	6	3	3	3	1239	142	7.46	12.7	3	0		1
FALSE	100	High	Master Protein	P26599	Polypyrimidine tract-binding protein 1 OS=Homo sapiens OX=9606 GN=PTBP1 PE=1 SV=1	12	2	3	2	531	57.2	9.17	12.7	2	0	680167	1
FALSE	100	High	Master Protein	Q6NUQ4	Transmembrane protein 214 OS=Homo sapiens OX=9606 GN=TMEM214 PE=1 SV=2	8	3	3	3	689	77.1	9.14	12.66	3	0	3.4948e+06	1
FALSE	100	High	Master Protein	P62805	Histone H4 OS=Homo sapiens OX=9606 GN=HIST1H4A PE=1 SV=2	26	3	3	3	103	11.4	11.36	12.58	3	0	2.12417e+07	1
FALSE	100	High	Master Protein	P43490	Nicotinamide phosphoribosyltransferase OS=Homo sapiens OX=9606 GN=NAMPT PE=1 SV=1	14	3	3	3	491	55.5	7.15	12.58	3	0	144079	1
FALSE	100	High	Master Protein	P49711	Transcriptional repressor CTCF OS=Homo sapiens OX=9606 GN=CTCF PE=1 SV=1	10	3	3	3	727	82.7	6.96	12.57	3	0	1148125	1
FALSE	100	High	Master Protein	Q9Y4A5	Transformation/transcription domain-associated protein OS=Homo sapiens OX=9606 GN=TRRAP PE=1 SV=3	1	3	3	3	3859	437.3	8.19	12.56	3	0	178271	1
FALSE	100	High	Master Protein	P05783	Keratin, type I cytoskeletal 18 OS=Homo sapiens OX=9606 GN=KRT18 PE=1 SV=2	13	2	3	2	430	48	5.45	12.52	2	0	977872	1
FALSE		High	Master Protein	Q15007	Pre-mRNA-splicing regulator WTAP OS=Homo sapiens OX=9606 GN=WTAP PE=1 SV=2	14	3	3	3	396	44.2	5.19	12.48	3	0		1
FALSE	100	High	Master Protein	Q9BYG3	MKI67 FHA domain-interacting nucleolar phosphoprotein OS=Homo sapiens OX=9606 GN=NIFK PE=1 SV=1	19	3	3	3	293	34.2	9.88	12.46	3	0	1.45052e+06	1
FALSE	100	High	Master Protein	P33991	DNA replication licensing factor MCM4 OS=Homo sapiens OX=9606 GN=MCM4 PE=1 SV=5	7	3	3	3	863	96.5	6.74	12.41	3	0	1960760	1
FALSE	100	High	Master Protein	O75151	Lysine-specific demethylase PHF2 OS=Homo sapiens OX=9606 GN=PHF2 PE=1 SV=4	5	3	3	3	1096	120.7	9.17	12.28	3	0	1.01809e+06	1
FALSE	100	High	Master Protein	P29692	Elongation factor 1-delta OS=Homo sapiens OX=9606 GN=EEF1D PE=1 SV=5	17	3	3	3	281	31.1	5.01	12.22	3	0	1.20607e+07	1
FALSE	100	High	Master Protein	Q9BPX6	Calcium uptake protein 1, mitochondrial OS=Homo sapiens OX=9606 GN=MICU1 PE=1 SV=1	12	3	3	3	476	54.3	8.41	12.18	3	0	1.77772e+06	1
FALSE	100	High	Master Protein	P40227	T-complex protein 1 subunit zeta OS=Homo sapiens OX=9606 GN=CCT6A PE=1 SV=3	10	3	3	3	531	58	6.68	12.07	3	0	169227	1
FALSE	100	High	Master Protein	P62316	Small nuclear ribonucleoprotein Sm D2 OS=Homo sapiens OX=9606 GN=SNRPD2 PE=1 SV=1	33	3	3	3	118	13.5	9.91	12.06	3	0	3.77366e+06	1
FALSE	100	High	Master Protein	P40938	Replication factor C subunit 3 OS=Homo sapiens OX=9606 GN=RFC3 PE=1 SV=2	12	3	3	3	356	40.5	8.34	12.04	3	0	2.32028e+06	1
FALSE	100	High	Master Protein	Q96SK2	Transmembrane protein 209 OS=Homo sapiens OX=9606 GN=TMEM209 PE=1 SV=2	7	2	3	2	561	62.9	8.63	11.94	2	0	1.37362e+06	1
FALSE	100	High	Master Protein	Q13823	Nucleolar GTP-binding protein 2 OS=Homo sapiens OX=9606 GN=GNL2 PE=1 SV=1	6	3	3	3	731	83.6	9.25	11.94	3	0	1.43532e+06	1
FALSE		High	Master Protein	Q9Y2X9	Zinc finger protein 281 OS=Homo sapiens OX=9606 GN=ZNF281 PE=1 SV=1	8	3	3	3	895	96.9	8.48	11.92	3	0		1
FALSE	100	High	Master Protein	P23258	Tubulin gamma-1 chain OS=Homo sapiens OX=9606 GN=TUBG1 PE=1 SV=2	15	3	3	3	451	51.1	6.14	11.89	3	0	823574	1
FALSE	100	High	Master Protein	Q13148	TAR DNA-binding protein 43 OS=Homo sapiens OX=9606 GN=TARDBP PE=1 SV=1	13	3	3	3	414	44.7	6.19	11.87	3	0	2.38621e+06	1
FALSE	100	High	Master Protein	Q9NZB2	Constitutive coactivator of PPAR-gamma-like protein 1 OS=Homo sapiens OX=9606 GN=FAM120A PE=1 SV=2	5	3	3	3	1118	121.8	8.88	11.83	3	0	1.57968e+06	1
FALSE		High	Master Protein	Q14204	Cytoplasmic dynein 1 heavy chain 1 OS=Homo sapiens OX=9606 GN=DYNC1H1 PE=1 SV=5	1	3	3	3	4646	532.1	6.4	11.8	3	0		1
FALSE	100	High	Master Protein	P08240	Signal recognition particle receptor subunit alpha OS=Homo sapiens OX=9606 GN=SRPRA PE=1 SV=2	7	3	3	3	638	69.8	8.95	11.75	3	0	2.03239e+06	1
FALSE		High	Master Protein	Q15050	Ribosome biogenesis regulatory protein homolog OS=Homo sapiens OX=9606 GN=RRS1 PE=1 SV=2	16	3	3	3	365	41.2	10.7	11.74	3	0		1
FALSE	100	High	Master Protein	Q9UIF9	Bromodomain adjacent to zinc finger domain protein 2A OS=Homo sapiens OX=9606 GN=BAZ2A PE=1 SV=4	2	3	3	3	1905	211.1	6.64	11.67	3	0	444145	1
FALSE	100	High	Master Protein	P20339	Ras-related protein Rab-5A OS=Homo sapiens OX=9606 GN=RAB5A PE=1 SV=2	27	3	3	3	215	23.6	8.15	11.56	3	0	561451	1
FALSE	100	High	Master Protein	P06748	Nucleophosmin OS=Homo sapiens OX=9606 GN=NPM1 PE=1 SV=2	12	2	3	2	294	32.6	4.78	11.5	2	0	1.12534e+06	1
FALSE	100	High	Master Protein	Q9P0I2	ER membrane protein complex subunit 3 OS=Homo sapiens OX=9606 GN=EMC3 PE=1 SV=3	12	2	3	2	261	29.9	6.81	11.48	2	0	3.26514e+06	1
FALSE		High	Master Protein	O15226	NF-kappa-B-repressing factor OS=Homo sapiens OX=9606 GN=NKRF PE=1 SV=2	9	3	3	3	690	77.6	8.79	11.48	3	0		1
FALSE	100	High	Master Protein	O75306	NADH dehydrogenase [ubiquinone] iron-sulfur protein 2, mitochondrial OS=Homo sapiens OX=9606 GN=NDUFS2 PE=1 SV=2	11	3	3	3	463	52.5	7.55	11.44	3	0	1.62491e+06	1
FALSE	100	High	Master Protein	Q9UBM7	7-dehydrocholesterol reductase OS=Homo sapiens OX=9606 GN=DHCR7 PE=1 SV=1	7	2	3	2	475	54.5	8.7	11.43	2	0	28379395	1
FALSE		High	Master Protein	A2RRP1	Neuroblastoma-amplified sequence OS=Homo sapiens OX=9606 GN=NBAS PE=1 SV=2	2	3	3	3	2371	268.4	5.96	11.34	3	0		1
FALSE	100	High	Master Protein	Q13547	Histone deacetylase 1 OS=Homo sapiens OX=9606 GN=HDAC1 PE=1 SV=1	9	2	3	2	482	55.1	5.48	11.32	2	0	2834902	1
FALSE	100	High	Master Protein	Q9ULR0	Pre-mRNA-splicing factor ISY1 homolog OS=Homo sapiens OX=9606 GN=ISY1 PE=1 SV=3	16	3	3	3	285	33	5.17	11.31	3	0	1.70923e+06	1
FALSE	100	High	Master Protein	Q9BZJ0	Crooked neck-like protein 1 OS=Homo sapiens OX=9606 GN=CRNKL1 PE=1 SV=4	5	2	3	2	848	100.4	8	11.27	2	0	247845	1
FALSE	100	High	Master Protein	P07996	Thrombospondin-1 OS=Homo sapiens OX=9606 GN=THBS1 PE=1 SV=2	5	3	3	3	1170	129.3	4.94	11.24	3	0	459916	1
FALSE	100	High	Master Protein	Q9UIS9	Methyl-CpG-binding domain protein 1 OS=Homo sapiens OX=9606 GN=MBD1 PE=1 SV=2	10	3	3	3	605	66.6	9.04	11.23	3	0	889311	1
FALSE		High	Master Protein	O75821	Eukaryotic translation initiation factor 3 subunit G OS=Homo sapiens OX=9606 GN=EIF3G PE=1 SV=2	19	3	3	3	320	35.6	6.13	11.21	3	0		1
FALSE	100	High	Master Protein	Q9Y619	Mitochondrial ornithine transporter 1 OS=Homo sapiens OX=9606 GN=SLC25A15 PE=1 SV=1	15	2	3	2	301	32.7	9.13	11.18	2	0	1.00691e+06	1
FALSE		High	Master Protein	Q8IY81	pre-rRNA 2'-O-ribose RNA methyltransferase FTSJ3 OS=Homo sapiens OX=9606 GN=FTSJ3 PE=1 SV=2	4	2	3	2	847	96.5	8.4	11.18	2	0		1
FALSE	100	High	Master Protein	Q16795	NADH dehydrogenase [ubiquinone] 1 alpha subcomplex subunit 9, mitochondrial OS=Homo sapiens OX=9606 GN=NDUFA9 PE=1 SV=2	13	3	3	3	377	42.5	9.8	11.13	3	0	3.40374e+06	1
FALSE	100	High	Master Protein	Q9NUQ2	1-acyl-sn-glycerol-3-phosphate acyltransferase epsilon OS=Homo sapiens OX=9606 GN=AGPAT5 PE=1 SV=3	10	3	3	3	364	42	9.1	11.09	3	0	2931458	1
FALSE	100	High	Master Protein	Q8WYP5	Protein ELYS OS=Homo sapiens OX=9606 GN=AHCTF1 PE=1 SV=3	3	3	3	3	2266	252.3	6.6	11.04	3	0	480948	1
FALSE	100	High	Master Protein	O94925	Glutaminase kidney isoform, mitochondrial OS=Homo sapiens OX=9606 GN=GLS PE=1 SV=1	6	3	3	3	669	73.4	7.77	10.99	3	0	629563	1
FALSE	100	High	Master Protein	Q9NXH8	Torsin-4A OS=Homo sapiens OX=9606 GN=TOR4A PE=1 SV=2	11	3	3	3	423	46.9	9.94	10.9	3	0	2.19815e+06	1
FALSE	100	High	Master Protein	P82663	28S ribosomal protein S25, mitochondrial OS=Homo sapiens OX=9606 GN=MRPS25 PE=1 SV=1	29	3	3	3	173	20.1	8.82	10.9	3	0	9.86862e+06	1
FALSE	100	High	Master Protein	O60293	Zinc finger C3H1 domain-containing protein OS=Homo sapiens OX=9606 GN=ZFC3H1 PE=1 SV=3	2	2	3	2	1989	226.2	8.13	10.86	2	0	703475	1
FALSE	100	High	Master Protein	Q6PKG0	La-related protein 1 OS=Homo sapiens OX=9606 GN=LARP1 PE=1 SV=2	4	3	3	3	1096	123.4	8.82	10.85	3	0	1.65206e+06	1
FALSE	100	High	Master Protein	P60842	Eukaryotic initiation factor 4A-I OS=Homo sapiens OX=9606 GN=EIF4A1 PE=1 SV=1	7	2	3	1	406	46.1	5.48	10.82	2	0	863062	1
FALSE	100	High	Master Protein	P30050	60S ribosomal protein L12 OS=Homo sapiens OX=9606 GN=RPL12 PE=1 SV=1	28	3	3	3	165	17.8	9.42	10.8	3	0	3.63973e+06	1
FALSE	100	High	Master Protein	Q9Y679	Ancient ubiquitous protein 1 OS=Homo sapiens OX=9606 GN=AUP1 PE=1 SV=2	12	3	3	3	410	45.8	8.65	10.8	3	0	1.86152e+06	1
FALSE	100	High	Master Protein	P48651	Phosphatidylserine synthase 1 OS=Homo sapiens OX=9606 GN=PTDSS1 PE=1 SV=1	10	3	3	3	473	55.5	8.43	10.77	3	0	2.77263e+06	1
FALSE	100	High	Master Protein	Q8IY37	Probable ATP-dependent RNA helicase DHX37 OS=Homo sapiens OX=9606 GN=DHX37 PE=1 SV=1	4	3	3	3	1157	129.5	8.1	10.68	3	0	1.8913e+06	1
FALSE	100	High	Master Protein	O60762	Dolichol-phosphate mannosyltransferase subunit 1 OS=Homo sapiens OX=9606 GN=DPM1 PE=1 SV=1	15	3	3	3	260	29.6	9.57	10.67	3	0	1.56014e+07	1
FALSE		High	Master Protein	P42356	Phosphatidylinositol 4-kinase alpha OS=Homo sapiens OX=9606 GN=PI4KA PE=1 SV=4	3	3	3	3	2102	236.7	7.06	10.65	3	0		1
FALSE	100	High	Master Protein	Q9BW27	Nuclear pore complex protein Nup85 OS=Homo sapiens OX=9606 GN=NUP85 PE=1 SV=1	7	3	3	3	656	75	5.55	10.63	3	0	2.29658e+06	1
FALSE	100	High	Master Protein	Q8N201	Integrator complex subunit 1 OS=Homo sapiens OX=9606 GN=INTS1 PE=1 SV=2	2	3	3	3	2190	244.1	6.13	10.6	3	0	558969	1
FALSE		High	Master Protein	O60287	Nucleolar pre-ribosomal-associated protein 1 OS=Homo sapiens OX=9606 GN=URB1 PE=1 SV=4	2	3	3	3	2271	254.2	6.47	10.55	3	0		1
FALSE	100	High	Master Protein	Q13601	KRR1 small subunit processome component homolog OS=Homo sapiens OX=9606 GN=KRR1 PE=1 SV=4	13	3	3	3	381	43.6	9.77	10.52	3	0	7.01351e+06	1
FALSE	100	High	Master Protein	Q6UXN9	WD repeat-containing protein 82 OS=Homo sapiens OX=9606 GN=WDR82 PE=1 SV=1	13	2	2	2	313	35.1	7.69	10.45	2	0	918796	1
FALSE	100	High	Master Protein	P24390	ER lumen protein-retaining receptor 1 OS=Homo sapiens OX=9606 GN=KDELR1 PE=1 SV=1	18	2	2	2	212	24.5	8.62	10.34	2	0	2.5348e+06	1
FALSE		High	Master Protein	Q9GZR2	RNA exonuclease 4 OS=Homo sapiens OX=9606 GN=REXO4 PE=1 SV=2	13	2	2	2	422	46.6	9.77	10.32	2	0		1
FALSE	100	High	Master Protein	P05388	60S acidic ribosomal protein P0 OS=Homo sapiens OX=9606 GN=RPLP0 PE=1 SV=1	17	2	2	2	317	34.3	5.97	10.24	2	0	1.40119e+06	1
FALSE	100	High	Master Protein	Q9UJV9	Probable ATP-dependent RNA helicase DDX41 OS=Homo sapiens OX=9606 GN=DDX41 PE=1 SV=2	5	2	2	2	622	69.8	6.84	10.21	2	0	5.78802e+06	1
FALSE	100	High	Master Protein	P49368	T-complex protein 1 subunit gamma OS=Homo sapiens OX=9606 GN=CCT3 PE=1 SV=4	8	2	2	2	545	60.5	6.49	10.11	2	0	3.1145e+06	1
FALSE	100	High	Master Protein	Q8WVX9	Fatty acyl-CoA reductase 1 OS=Homo sapiens OX=9606 GN=FAR1 PE=1 SV=1	7	3	3	3	515	59.3	9.17	10.1	3	0	2.32633e+06	1
FALSE	100	High	Master Protein	Q7Z4W1	L-xylulose reductase OS=Homo sapiens OX=9606 GN=DCXR PE=1 SV=2	18	2	2	2	244	25.9	8.1	10.05	2	0	1.04262e+06	1
FALSE	100	High	Master Protein	P00338	L-lactate dehydrogenase A chain OS=Homo sapiens OX=9606 GN=LDHA PE=1 SV=2	13	3	3	3	332	36.7	8.27	9.95	3	0	1.37518e+06	1
FALSE		High	Master Protein	P26641	Elongation factor 1-gamma OS=Homo sapiens OX=9606 GN=EEF1G PE=1 SV=3	10	2	2	2	437	50.1	6.67	9.83	2	0		1
FALSE	100	High	Master Protein	Q03519	Antigen peptide transporter 2 OS=Homo sapiens OX=9606 GN=TAP2 PE=1 SV=1	8	2	2	2	686	75.6	8.02	9.67	2	0	545863	1
FALSE	100	High	Master Protein	P02786	Transferrin receptor protein 1 OS=Homo sapiens OX=9606 GN=TFRC PE=1 SV=2	6	3	3	3	760	84.8	6.61	9.63	3	0	2.27624e+06	1
FALSE		High	Master Protein	P35251	Replication factor C subunit 1 OS=Homo sapiens OX=9606 GN=RFC1 PE=1 SV=4	4	3	3	3	1148	128.2	9.36	9.55	3	0		1
FALSE		High	Master Protein	O60292	Signal-induced proliferation-associated 1-like protein 3 OS=Homo sapiens OX=9606 GN=SIPA1L3 PE=1 SV=3	2	2	2	2	1781	194.5	8.32	9.53	2	0		1
FALSE	100	High	Master Protein	Q9GZL7	Ribosome biogenesis protein WDR12 OS=Homo sapiens OX=9606 GN=WDR12 PE=1 SV=2	11	2	2	2	423	47.7	5.9	9.45	2	0	1.95056e+06	1
FALSE	100	High	Master Protein	Q14739	Delta(14)-sterol reductase OS=Homo sapiens OX=9606 GN=LBR PE=1 SV=2	6	2	2	2	615	70.7	9.36	9.45	2	0	1.33448e+07	1
FALSE		High	Master Protein	O95429	BAG family molecular chaperone regulator 4 OS=Homo sapiens OX=9606 GN=BAG4 PE=1 SV=1	9	2	2	2	457	49.6	5.12	9.35	2	0		1
FALSE	100	High	Master Protein	O00541	Pescadillo homolog OS=Homo sapiens OX=9606 GN=PES1 PE=1 SV=1	9	2	2	2	588	68	7.33	9.29	2	0	573394	1
FALSE		High	Master Protein	O60563	Cyclin-T1 OS=Homo sapiens OX=9606 GN=CCNT1 PE=1 SV=1	5	2	2	2	726	80.6	8.78	9.27	2	0		1
FALSE	100	High	Master Protein	Q86VM9	Zinc finger CCCH domain-containing protein 18 OS=Homo sapiens OX=9606 GN=ZC3H18 PE=1 SV=2	5	2	2	2	953	106.3	8.32	9.26	2	0	698737	1
FALSE	100	High	Master Protein	Q6PJT7	Zinc finger CCCH domain-containing protein 14 OS=Homo sapiens OX=9606 GN=ZC3H14 PE=1 SV=1	6	2	2	2	736	82.8	7.31	9.26	2	0	991743	1
FALSE	100	High	Master Protein	O43852	Calumenin OS=Homo sapiens OX=9606 GN=CALU PE=1 SV=2	15	2	2	2	315	37.1	4.64	9.18	2	0	4.05561e+06	1
FALSE	100	High	Master Protein	Q96GC9	Vacuole membrane protein 1 OS=Homo sapiens OX=9606 GN=VMP1 PE=1 SV=1	15	2	2	2	406	46.2	6.95	9.14	2	0	1.40048e+06	1
FALSE	100	High	Master Protein	O76031	ATP-dependent Clp protease ATP-binding subunit clpX-like, mitochondrial OS=Homo sapiens OX=9606 GN=CLPX PE=1 SV=2	9	2	2	2	633	69.2	7.58	9.08	2	0	990244	1
FALSE	100	High	Master Protein	Q01650	Large neutral amino acids transporter small subunit 1 OS=Homo sapiens OX=9606 GN=SLC7A5 PE=1 SV=2	9	2	2	2	507	55	7.72	9.02	2	0	2.39995e+06	1
FALSE		High	Master Protein	Q6PCB7	Long-chain fatty acid transport protein 1 OS=Homo sapiens OX=9606 GN=SLC27A1 PE=1 SV=1	7	2	2	2	646	71.1	8.53	9.01	2	0		1
FALSE		High	Master Protein	Q99575	Ribonucleases P/MRP protein subunit POP1 OS=Homo sapiens OX=9606 GN=POP1 PE=1 SV=2	5	2	2	2	1024	114.6	9.22	8.99	2	0		1
FALSE	100	High	Master Protein	P84103	Serine/arginine-rich splicing factor 3 OS=Homo sapiens OX=9606 GN=SRSF3 PE=1 SV=1	23	2	2	2	164	19.3	11.65	8.99	2	0	6.55623e+06	1
FALSE		High	Master Protein	Q8IYU8	Calcium uptake protein 2, mitochondrial OS=Homo sapiens OX=9606 GN=MICU2 PE=1 SV=2	9	2	2	2	434	49.6	9.09	8.9	2	0		1
FALSE	100	High	Master Protein	O75319	RNA/RNP complex-1-interacting phosphatase OS=Homo sapiens OX=9606 GN=DUSP11 PE=1 SV=2	8	2	2	2	377	43.7	9.29	8.85	2	0	2.23267e+06	1
FALSE		High	Master Protein	Q8N163	Cell cycle and apoptosis regulator protein 2 OS=Homo sapiens OX=9606 GN=CCAR2 PE=1 SV=2	7	2	2	2	923	102.8	5.22	8.83	2	0		1
FALSE	100	High	Master Protein	Q9NYF8	Bcl-2-associated transcription factor 1 OS=Homo sapiens OX=9606 GN=BCLAF1 PE=1 SV=2	5	2	2	2	920	106.1	9.98	8.77	2	0	1.15014e+06	1
FALSE	100	High	Master Protein	Q86YS6	Ras-related protein Rab-43 OS=Homo sapiens OX=9606 GN=RAB43 PE=1 SV=1	18	2	2	2	212	23.3	5.64	8.77	2	0	521253	1
FALSE	100	High	Master Protein	Q9Y3C1	Nucleolar protein 16 OS=Homo sapiens OX=9606 GN=NOP16 PE=1 SV=2	18	2	2	2	178	21.2	9.94	8.75	2	0	5.39044e+06	1
FALSE		High	Master Protein	P35222	Catenin beta-1 OS=Homo sapiens OX=9606 GN=CTNNB1 PE=1 SV=1	6	2	2	2	781	85.4	5.86	8.74	2	0		1
FALSE	100	High	Master Protein	Q9NVV4	Poly(A) RNA polymerase, mitochondrial OS=Homo sapiens OX=9606 GN=MTPAP PE=1 SV=1	8	2	2	2	582	66.1	9.04	8.68	2	0	1.18091e+06	1
FALSE		High	Master Protein	P15924	Desmoplakin OS=Homo sapiens OX=9606 GN=DSP PE=1 SV=3	2	2	2	2	2871	331.6	6.81	8.65	2	0		1
FALSE	100	High	Master Protein	Q13185	Chromobox protein homolog 3 OS=Homo sapiens OX=9606 GN=CBX3 PE=1 SV=4	16	2	2	2	183	20.8	5.33	8.65	2	0	797554	1
FALSE	100	High	Master Protein	O00303	Eukaryotic translation initiation factor 3 subunit F OS=Homo sapiens OX=9606 GN=EIF3F PE=1 SV=1	10	2	2	2	357	37.5	5.45	8.63	2	0	2.04181e+06	1
FALSE	100	High	Master Protein	Q9NRR4	Ribonuclease 3 OS=Homo sapiens OX=9606 GN=DROSHA PE=1 SV=2	3	2	2	2	1374	159.2	7.87	8.58	2	0	963849	1
FALSE	100	High	Master Protein	Q01813	ATP-dependent 6-phosphofructokinase, platelet type OS=Homo sapiens OX=9606 GN=PFKP PE=1 SV=2	5	2	2	2	784	85.5	7.55	8.57	2	0	1.13173e+06	1
FALSE	100	High	Master Protein	P28799	Progranulin OS=Homo sapiens OX=9606 GN=GRN PE=1 SV=2	8	2	2	2	593	63.5	6.83	8.54	2	0	1.66608e+06	1
FALSE	100	High	Master Protein	Q15427	Splicing factor 3B subunit 4 OS=Homo sapiens OX=9606 GN=SF3B4 PE=1 SV=1	9	2	2	2	424	44.4	8.56	8.51	2	0	661131	1
FALSE		High	Master Protein	Q8N8A6	ATP-dependent RNA helicase DDX51 OS=Homo sapiens OX=9606 GN=DDX51 PE=1 SV=3	6	2	2	2	666	72.4	8.16	8.5	2	0		1
FALSE	100	High	Master Protein	P10620	Microsomal glutathione S-transferase 1 OS=Homo sapiens OX=9606 GN=MGST1 PE=1 SV=1	20	2	2	2	155	17.6	9.39	8.47	2	0	2.69693e+06	1
FALSE		High	Master Protein	Q9UK58	Cyclin-L1 OS=Homo sapiens OX=9606 GN=CCNL1 PE=1 SV=1	7	2	2	2	526	59.6	10.7	8.4	2	0		1
FALSE	100	High	Master Protein	P35268	60S ribosomal protein L22 OS=Homo sapiens OX=9606 GN=RPL22 PE=1 SV=2	30	2	2	2	128	14.8	9.19	8.34	2	0	7.45114e+06	1
FALSE	100	High	Master Protein	P62081	40S ribosomal protein S7 OS=Homo sapiens OX=9606 GN=RPS7 PE=1 SV=1	19	2	2	2	194	22.1	10.1	8.33	2	0	2695753	1
FALSE	100	High	Master Protein	Q7Z7F7	39S ribosomal protein L55, mitochondrial OS=Homo sapiens OX=9606 GN=MRPL55 PE=1 SV=1	24	2	2	2	128	15.1	11.15	8.31	2	0	542625	1
FALSE	100	High	Master Protein	O14734	Acyl-coenzyme A thioesterase 8 OS=Homo sapiens OX=9606 GN=ACOT8 PE=1 SV=1	12	2	2	2	319	35.9	7.56	8.3	2	0	5.16699e+06	1
FALSE	100	High	Master Protein	P33897	ATP-binding cassette sub-family D member 1 OS=Homo sapiens OX=9606 GN=ABCD1 PE=1 SV=2	5	2	2	2	745	82.9	8.95	8.3	2	0	1.02952e+06	1
FALSE	100	High	Master Protein	Q9BXW7	Haloacid dehalogenase-like hydrolase domain-containing 5 OS=Homo sapiens OX=9606 GN=HDHD5 PE=1 SV=1	10	2	2	2	423	46.3	8.13	8.29	2	0	642518	1
FALSE		High	Master Protein	Q9UL03	Integrator complex subunit 6 OS=Homo sapiens OX=9606 GN=INTS6 PE=1 SV=1	5	2	2	2	887	100.3	8.62	8.27	2	0		1
FALSE		High	Master Protein	Q5TGY3	AT-hook DNA-binding motif-containing protein 1 OS=Homo sapiens OX=9606 GN=AHDC1 PE=1 SV=1	3	2	2	2	1603	168.2	9.04	8.25	2	0		1
FALSE	100	High	Master Protein	O60783	28S ribosomal protein S14, mitochondrial OS=Homo sapiens OX=9606 GN=MRPS14 PE=1 SV=1	22	2	2	2	128	15.1	11.41	8.21	2	0	4.82192e+06	1
FALSE	100	High	Master Protein	O00629	Importin subunit alpha-3 OS=Homo sapiens OX=9606 GN=KPNA4 PE=1 SV=1	7	2	2	2	521	57.9	4.96	8.16	2	0	3.14918e+06	1
FALSE	100	High	Master Protein	Q8N8D1	Programmed cell death protein 7 OS=Homo sapiens OX=9606 GN=PDCD7 PE=1 SV=1	7	2	2	2	485	54.7	9.95	8.14	2	0	263418	1
FALSE		High	Master Protein	Q4G176	Acyl-CoA synthetase family member 3, mitochondrial OS=Homo sapiens OX=9606 GN=ACSF3 PE=1 SV=3	8	2	2	2	576	64.1	8.37	8.13	2	0		1
FALSE	100	High	Master Protein	P62899	60S ribosomal protein L31 OS=Homo sapiens OX=9606 GN=RPL31 PE=1 SV=1	18	2	2	2	125	14.5	10.54	8.11	2	0	4.57034e+06	1
FALSE	100	High	Master Protein	Q8NE86	Calcium uniporter protein, mitochondrial OS=Homo sapiens OX=9606 GN=MCU PE=1 SV=1	9	2	2	2	351	39.8	8.65	8.1	2	0	2960349	1
FALSE	100	High	Master Protein	Q14CZ7	FAST kinase domain-containing protein 3, mitochondrial OS=Homo sapiens OX=9606 GN=FASTKD3 PE=1 SV=2	5	2	2	2	662	75.6	8.29	8.06	2	0	181630	1
FALSE	100	High	Master Protein	O95639	Cleavage and polyadenylation specificity factor subunit 4 OS=Homo sapiens OX=9606 GN=CPSF4 PE=1 SV=1	13	2	2	2	269	30.2	8.31	8.06	2	0	700638	1
FALSE	100	High	Master Protein	P57740	Nuclear pore complex protein Nup107 OS=Homo sapiens OX=9606 GN=NUP107 PE=1 SV=1	3	2	2	2	925	106.3	5.43	8.05	2	0	1.73849e+06	1
FALSE	100	High	Master Protein	P50750	Cyclin-dependent kinase 9 OS=Homo sapiens OX=9606 GN=CDK9 PE=1 SV=3	8	2	2	2	372	42.8	8.79	8.03	2	0	3.09884e+06	1
FALSE	100	High	Master Protein	Q9UBC1	NF-kappa-B inhibitor-like protein 1 OS=Homo sapiens OX=9606 GN=NFKBIL1 PE=1 SV=1	10	2	2	2	381	43.2	7.3	8.01	2	0	287813	1
FALSE	100	High	Master Protein	Q96EY1	DnaJ homolog subfamily A member 3, mitochondrial OS=Homo sapiens OX=9606 GN=DNAJA3 PE=1 SV=2	4	2	2	2	480	52.5	9.26	8.01	2	0	2.74706e+06	1
FALSE		High	Master Protein	Q13435	Splicing factor 3B subunit 2 OS=Homo sapiens OX=9606 GN=SF3B2 PE=1 SV=2	3	2	2	2	895	100.2	5.67	7.99	2	0		1
FALSE	100	High	Master Protein	Q9H061	Transmembrane protein 126A OS=Homo sapiens OX=9606 GN=TMEM126A PE=1 SV=1	24	2	2	2	195	21.5	9.26	7.95	2	0	266818	1
FALSE		High	Master Protein	Q96QD8	Sodium-coupled neutral amino acid transporter 2 OS=Homo sapiens OX=9606 GN=SLC38A2 PE=1 SV=2	7	2	2	2	506	56	8	7.94	2	0		1
FALSE	100	High	Master Protein	Q8NFH4	Nucleoporin Nup37 OS=Homo sapiens OX=9606 GN=NUP37 PE=1 SV=1	10	2	2	2	326	36.7	5.92	7.93	2	0	1.59695e+06	1
FALSE	100	High	Master Protein	P84095	Rho-related GTP-binding protein RhoG OS=Homo sapiens OX=9606 GN=RHOG PE=1 SV=1	20	2	2	2	191	21.3	8.12	7.89	2	0	1.1469e+06	1
FALSE		High	Master Protein	P21580	Tumor necrosis factor alpha-induced protein 3 OS=Homo sapiens OX=9606 GN=TNFAIP3 PE=1 SV=1	4	2	2	2	790	89.6	8.22	7.88	2	0		1
FALSE	100	High	Master Protein	Q9H845	Acyl-CoA dehydrogenase family member 9, mitochondrial OS=Homo sapiens OX=9606 GN=ACAD9 PE=1 SV=1	6	2	2	2	621	68.7	7.96	7.88	2	0	224580	1
FALSE		High	Master Protein	O43172	U4/U6 small nuclear ribonucleoprotein Prp4 OS=Homo sapiens OX=9606 GN=PRPF4 PE=1 SV=2	7	2	2	2	522	58.4	7.42	7.87	2	0		1
FALSE	100	High	Master Protein	P49761	Dual specificity protein kinase CLK3 OS=Homo sapiens OX=9606 GN=CLK3 PE=1 SV=3	5	2	2	2	638	73.5	9.92	7.85	2	0	692241	1
FALSE		High	Master Protein	Q8IXM3	39S ribosomal protein L41, mitochondrial OS=Homo sapiens OX=9606 GN=MRPL41 PE=1 SV=1	35	2	2	2	137	15.4	9.57	7.82	2	0		1
FALSE		High	Master Protein	Q96CU9	FAD-dependent oxidoreductase domain-containing protein 1 OS=Homo sapiens OX=9606 GN=FOXRED1 PE=1 SV=2	9	2	2	2	486	53.8	7.78	7.81	2	0		1
FALSE	100	High	Master Protein	Q9NY93	Probable ATP-dependent RNA helicase DDX56 OS=Homo sapiens OX=9606 GN=DDX56 PE=1 SV=1	6	2	2	2	547	61.6	9.26	7.8	2	0	3.59759e+06	1
FALSE	100	High	Master Protein	Q9H5Q4	Dimethyladenosine transferase 2, mitochondrial OS=Homo sapiens OX=9606 GN=TFB2M PE=1 SV=1	7	2	2	2	396	45.3	9.19	7.76	2	0	842371	1
FALSE	100	High	Master Protein	P35250	Replication factor C subunit 2 OS=Homo sapiens OX=9606 GN=RFC2 PE=1 SV=3	9	2	2	2	354	39.1	6.44	7.69	2	0	2.72707e+06	1
FALSE	100	High	Master Protein	O75380	NADH dehydrogenase [ubiquinone] iron-sulfur protein 6, mitochondrial OS=Homo sapiens OX=9606 GN=NDUFS6 PE=1 SV=1	29	2	2	2	124	13.7	8.28	7.63	2	0	729077	1
FALSE	100	High	Master Protein	Q9NRK6	ATP-binding cassette sub-family B member 10, mitochondrial OS=Homo sapiens OX=9606 GN=ABCB10 PE=1 SV=2	4	2	2	2	738	79.1	9.85	7.59	2	0	795899	1
FALSE		High	Master Protein	Q9NYH9	U3 small nucleolar RNA-associated protein 6 homolog OS=Homo sapiens OX=9606 GN=UTP6 PE=2 SV=2	6	2	2	2	597	70.1	7.28	7.58	2	0		1
FALSE		High	Master Protein	Q9BQ67	Glutamate-rich WD repeat-containing protein 1 OS=Homo sapiens OX=9606 GN=GRWD1 PE=1 SV=1	11	2	3	2	446	49.4	4.92	7.55	2	0		1
FALSE	100	High	Master Protein	O15260	Surfeit locus protein 4 OS=Homo sapiens OX=9606 GN=SURF4 PE=1 SV=3	11	2	2	2	269	30.4	7.78	7.54	2	0	1.21521e+07	1
FALSE	100	High	Master Protein	P04406	Glyceraldehyde-3-phosphate dehydrogenase OS=Homo sapiens OX=9606 GN=GAPDH PE=1 SV=3	10	2	2	2	335	36	8.46	7.51	2	0	1.8352e+06	1
FALSE	100	High	Master Protein	Q9H4L4	Sentrin-specific protease 3 OS=Homo sapiens OX=9606 GN=SENP3 PE=1 SV=2	6	2	2	2	574	65	8.56	7.51	2	0	1744516	1
FALSE		High	Master Protein	P48307	Tissue factor pathway inhibitor 2 OS=Homo sapiens OX=9606 GN=TFPI2 PE=1 SV=1	15	2	2	2	235	26.9	8.53	7.5	2	0		1
FALSE	100	High	Master Protein	O75494	Serine/arginine-rich splicing factor 10 OS=Homo sapiens OX=9606 GN=SRSF10 PE=1 SV=1	9	2	2	2	262	31.3	11.27	7.5	2	0	1.65075e+06	1
FALSE		High	Master Protein	Q7Z2W9	39S ribosomal protein L21, mitochondrial OS=Homo sapiens OX=9606 GN=MRPL21 PE=1 SV=2	20	2	2	2	205	22.8	9.89	7.5	2	0		1
FALSE	100	High	Master Protein	P62070	Ras-related protein R-Ras2 OS=Homo sapiens OX=9606 GN=RRAS2 PE=1 SV=1	14	2	2	1	204	23.4	6.01	7.48	2	0	2934599	1
FALSE	100	High	Master Protein	Q9H2H8	Peptidyl-prolyl cis-trans isomerase-like 3 OS=Homo sapiens OX=9606 GN=PPIL3 PE=1 SV=1	19	2	2	2	161	18.1	6.79	7.46	2	0	1.65169e+06	1
FALSE		High	Master Protein	Q96A33	Coiled-coil domain-containing protein 47 OS=Homo sapiens OX=9606 GN=CCDC47 PE=1 SV=1	5	2	2	2	483	55.8	4.87	7.44	2	0		1
FALSE		High	Master Protein	O43660	Pleiotropic regulator 1 OS=Homo sapiens OX=9606 GN=PLRG1 PE=1 SV=1	9	2	2	2	514	57.2	9.17	7.42	2	0		1
FALSE		High	Master Protein	Q15084	Protein disulfide-isomerase A6 OS=Homo sapiens OX=9606 GN=PDIA6 PE=1 SV=1	7	2	2	2	440	48.1	5.08	7.41	2	0		1
FALSE	100	High	Master Protein	O94851	[F-actin]-monooxygenase MICAL2 OS=Homo sapiens OX=9606 GN=MICAL2 PE=1 SV=1	2	2	2	2	1124	126.6	8.65	7.4	2	0	1.24476e+06	1
FALSE	100	High	Master Protein	Q9UNX4	WD repeat-containing protein 3 OS=Homo sapiens OX=9606 GN=WDR3 PE=1 SV=1	4	2	2	2	943	106	6.64	7.38	2	0	406629	1
FALSE	100	High	Master Protein	Q16637	Survival motor neuron protein OS=Homo sapiens OX=9606 GN=SMN1 PE=1 SV=1	12	2	2	2	294	31.8	6.55	7.38	2	0	731794	1
FALSE	100	High	Master Protein	Q14974	Importin subunit beta-1 OS=Homo sapiens OX=9606 GN=KPNB1 PE=1 SV=2	3	2	2	2	876	97.1	4.78	7.38	2	0	1.37887e+06	1
FALSE		High	Master Protein	Q53GS9	U4/U6.U5 tri-snRNP-associated protein 2 OS=Homo sapiens OX=9606 GN=USP39 PE=1 SV=2	7	2	2	2	565	65.3	8.91	7.37	2	0		1
FALSE	100	High	Master Protein	Q9BUQ8	Probable ATP-dependent RNA helicase DDX23 OS=Homo sapiens OX=9606 GN=DDX23 PE=1 SV=3	4	2	2	2	820	95.5	9.55	7.37	2	0	1.49751e+06	1
FALSE	100	High	Master Protein	Q9NRX1	RNA-binding protein PNO1 OS=Homo sapiens OX=9606 GN=PNO1 PE=1 SV=1	12	2	2	2	252	27.9	9.73	7.36	2	0	724202	1
FALSE		High	Master Protein	Q9ULX6	A-kinase anchor protein 8-like OS=Homo sapiens OX=9606 GN=AKAP8L PE=1 SV=4	6	2	2	2	646	71.6	5.05	7.36	2	0		1
FALSE		High	Master Protein	Q9Y678	Coatomer subunit gamma-1 OS=Homo sapiens OX=9606 GN=COPG1 PE=1 SV=1	4	2	2	2	874	97.7	5.47	7.35	2	0		1
FALSE	100	High	Master Protein	Q9HCC0	Methylcrotonoyl-CoA carboxylase beta chain, mitochondrial OS=Homo sapiens OX=9606 GN=MCCC2 PE=1 SV=1	6	2	2	2	563	61.3	7.68	7.34	2	0	417463	1
FALSE	100	High	Master Protein	Q5T160	Probable arginine--tRNA ligase, mitochondrial OS=Homo sapiens OX=9606 GN=RARS2 PE=1 SV=1	4	2	2	2	578	65.5	8.21	7.33	2	0	924111	1
FALSE		High	Master Protein	O95407	Tumor necrosis factor receptor superfamily member 6B OS=Homo sapiens OX=9606 GN=TNFRSF6B PE=1 SV=1	10	2	2	2	300	32.7	8.24	7.3	2	0		1
FALSE	100	High	Master Protein	Q7Z2W4	Zinc finger CCCH-type antiviral protein 1 OS=Homo sapiens OX=9606 GN=ZC3HAV1 PE=1 SV=3	5	2	2	2	902	101.4	8.4	7.3	2	0	1.01472e+06	1
FALSE	100	High	Master Protein	Q15025	TNFAIP3-interacting protein 1 OS=Homo sapiens OX=9606 GN=TNIP1 PE=1 SV=2	8	2	2	2	636	71.8	6.62	7.3	2	0	988667	1
FALSE	100	High	Master Protein	Q6NUM9	All-trans-retinol 13,14-reductase OS=Homo sapiens OX=9606 GN=RETSAT PE=1 SV=2	5	2	2	2	610	66.8	8.28	7.28	2	0	5.98901e+06	1
FALSE		High	Master Protein	O43474	Krueppel-like factor 4 OS=Homo sapiens OX=9606 GN=KLF4 PE=1 SV=3	8	2	2	2	513	54.6	8.37	7.24	2	0		1
FALSE	100	High	Master Protein	A6NMY6	Putative annexin A2-like protein OS=Homo sapiens OX=9606 GN=ANXA2P2 PE=5 SV=2	8	2	2	2	339	38.6	6.95	7.23	2	0	1.25451e+06	1
FALSE	100	High	Master Protein	P53618	Coatomer subunit beta OS=Homo sapiens OX=9606 GN=COPB1 PE=1 SV=3	3	2	2	2	953	107.1	6.05	7.23	2	0	870156	1
FALSE	100	High	Master Protein	P62266	40S ribosomal protein S23 OS=Homo sapiens OX=9606 GN=RPS23 PE=1 SV=3	27	2	2	2	143	15.8	10.49	7.23	2	0	8.41958e+06	1
FALSE	100	High	Master Protein	P10301	Ras-related protein R-Ras OS=Homo sapiens OX=9606 GN=RRAS PE=1 SV=1	13	2	2	1	218	23.5	6.93	7.18	2	1	1.34477e+06	1
FALSE	100	High	Master Protein	Q15428	Splicing factor 3A subunit 2 OS=Homo sapiens OX=9606 GN=SF3A2 PE=1 SV=2	8	2	2	2	464	49.2	9.64	7.18	2	0	977206	1
FALSE	100	High	Master Protein	Q9Y5B6	PAX3- and PAX7-binding protein 1 OS=Homo sapiens OX=9606 GN=PAXBP1 PE=1 SV=2	3	2	2	2	917	104.7	5.68	7.17	2	0	145007	1
FALSE	100	High	Master Protein	Q08426	Peroxisomal bifunctional enzyme OS=Homo sapiens OX=9606 GN=EHHADH PE=1 SV=3	5	2	2	2	723	79.4	9.14	7.15	2	0	1.66336e+06	1
FALSE	100	High	Master Protein	Q6IAN0	Dehydrogenase/reductase SDR family member 7B OS=Homo sapiens OX=9606 GN=DHRS7B PE=1 SV=2	9	2	2	2	325	35.1	9.55	7.14	2	0	684217	1
FALSE		High	Master Protein	Q8NBU5	ATPase family AAA domain-containing protein 1 OS=Homo sapiens OX=9606 GN=ATAD1 PE=1 SV=1	8	2	2	2	361	40.7	6.9	7.09	2	0		1
FALSE		High	Master Protein	Q8IXQ6	Protein mono-ADP-ribosyltransferase PARP9 OS=Homo sapiens OX=9606 GN=PARP9 PE=1 SV=2	4	2	2	2	854	96.3	7.91	7.09	2	0		1
FALSE		High	Master Protein	O15213	WD repeat-containing protein 46 OS=Homo sapiens OX=9606 GN=WDR46 PE=1 SV=3	7	2	2	2	610	68	9.67	7.08	2	0		1
FALSE	100	High	Master Protein	Q86U38	Nucleolar protein 9 OS=Homo sapiens OX=9606 GN=NOP9 PE=1 SV=1	5	2	2	2	636	69.4	7.28	7.06	2	0	1.36633e+06	1
FALSE	100	High	Master Protein	Q04837	Single-stranded DNA-binding protein, mitochondrial OS=Homo sapiens OX=9606 GN=SSBP1 PE=1 SV=1	20	2	2	2	148	17.2	9.6	7	2	0	3.6013e+06	1
FALSE		High	Master Protein	Q9H269	Vacuolar protein sorting-associated protein 16 homolog OS=Homo sapiens OX=9606 GN=VPS16 PE=1 SV=2	3	2	2	2	839	94.6	6.77	6.99	2	0		1
FALSE		High	Master Protein	A6NJ78	Probable methyltransferase-like protein 15 OS=Homo sapiens OX=9606 GN=METTL15 PE=1 SV=1	7	2	2	2	407	46.1	8.62	6.99	2	0		1
FALSE	100	High	Master Protein	Q9Y3Y2	Chromatin target of PRMT1 protein OS=Homo sapiens OX=9606 GN=CHTOP PE=1 SV=2	13	2	3	2	248	26.4	12.23	6.97	2	0	1.66163e+06	1
FALSE	100	High	Master Protein	Q96N66	Lysophospholipid acyltransferase 7 OS=Homo sapiens OX=9606 GN=MBOAT7 PE=1 SV=2	6	2	2	2	472	52.7	8.97	6.96	2	0	3.19293e+06	1
FALSE	100	High	Master Protein	P29728	2'-5'-oligoadenylate synthase 2 OS=Homo sapiens OX=9606 GN=OAS2 PE=1 SV=3	5	2	2	2	719	82.4	8.25	6.96	2	0	796240	1
FALSE	100	High	Master Protein	Q9UJZ1	Stomatin-like protein 2, mitochondrial OS=Homo sapiens OX=9606 GN=STOML2 PE=1 SV=1	9	2	2	2	356	38.5	7.39	6.95	2	0	222833	1
FALSE		High	Master Protein	Q9NW13	RNA-binding protein 28 OS=Homo sapiens OX=9606 GN=RBM28 PE=1 SV=3	4	2	2	2	759	85.7	9.22	6.94	2	0		1
FALSE		High	Master Protein	P56192	Methionine--tRNA ligase, cytoplasmic OS=Homo sapiens OX=9606 GN=MARS PE=1 SV=2	4	2	2	2	900	101.1	6.16	6.92	2	0		1
FALSE	100	High	Master Protein	Q9Y3B4	Splicing factor 3B subunit 6 OS=Homo sapiens OX=9606 GN=SF3B6 PE=1 SV=1	20	2	2	2	125	14.6	9.38	6.89	2	0	2.74002e+06	1
FALSE	100	High	Master Protein	Q9BZF1	Oxysterol-binding protein-related protein 8 OS=Homo sapiens OX=9606 GN=OSBPL8 PE=1 SV=3	3	2	2	2	889	101.1	6.96	6.88	2	0	661571	1
FALSE	100	High	Master Protein	Q9NP72	Ras-related protein Rab-18 OS=Homo sapiens OX=9606 GN=RAB18 PE=1 SV=1	14	2	2	2	206	23	5.24	6.88	2	0	3.16307e+06	1
FALSE	100	High	Master Protein	P61020	Ras-related protein Rab-5B OS=Homo sapiens OX=9606 GN=RAB5B PE=1 SV=1	13	2	2	2	215	23.7	8.13	6.88	2	0	1.09347e+06	1
FALSE		High	Master Protein	O75616	GTPase Era, mitochondrial OS=Homo sapiens OX=9606 GN=ERAL1 PE=1 SV=2	7	2	2	2	437	48.3	8.84	6.81	2	0		1
FALSE	100	High	Master Protein	Q08AF3	Schlafen family member 5 OS=Homo sapiens OX=9606 GN=SLFN5 PE=1 SV=1	3	2	2	2	891	101	8.22	6.74	2	0	296502	1
FALSE		High	Master Protein	P52292	Importin subunit alpha-1 OS=Homo sapiens OX=9606 GN=KPNA2 PE=1 SV=1	6	2	2	2	529	57.8	5.4	6.74	2	0		1
FALSE		High	Master Protein	P42345	Serine/threonine-protein kinase mTOR OS=Homo sapiens OX=9606 GN=MTOR PE=1 SV=1	1	2	2	2	2549	288.7	7.17	6.7	2	0		1
FALSE	100	High	Master Protein	Q9Y6M1	Insulin-like growth factor 2 mRNA-binding protein 2 OS=Homo sapiens OX=9606 GN=IGF2BP2 PE=1 SV=2	5	2	2	2	599	66.1	8.46	6.7	2	0	765296	1
FALSE		High	Master Protein	Q1ED39	Lysine-rich nucleolar protein 1 OS=Homo sapiens OX=9606 GN=KNOP1 PE=1 SV=1	6	2	2	2	458	51.6	9.86	6.66	2	0		1
FALSE	100	High	Master Protein	Q9Y3T9	Nucleolar complex protein 2 homolog OS=Homo sapiens OX=9606 GN=NOC2L PE=1 SV=4	4	2	2	2	749	84.9	5.62	6.64	2	0	4.01204e+06	1
FALSE		High	Master Protein	Q9UQE7	Structural maintenance of chromosomes protein 3 OS=Homo sapiens OX=9606 GN=SMC3 PE=1 SV=2	2	2	2	2	1217	141.5	7.18	6.64	2	0		1
FALSE	100	High	Master Protein	A1L390	Pleckstrin homology domain-containing family G member 3 OS=Homo sapiens OX=9606 GN=PLEKHG3 PE=1 SV=1	3	2	2	2	1219	134.3	6.55	6.62	2	0	253260	1
